# Supplementary material for: The megascolecid earthworms (Annelida, Oligochaeta, Megascolecidae) in the Phu Quoc island, Vietnam, with descriptions of three new species
Source: Zookeys. 2020 May 12;932:1–25. doi: 10.3897/zookeys.932.50314 (PMC7237527; doi:10.3897/zookeys.932.50314)
Supplement: XML Treatment for Lampito mauritii [file zookeys.932.50314-treatment1.xml]

<!DOCTYPE tp:taxon-treatment
  PUBLIC "-//TaxonX//DTD Taxonomic Treatment Publishing DTD v0 20100105//EN" "tax-treatment-NSO.dtd">
<tp:taxon-treatment xmlns:tp="http://www.plazi.org/taxpub"><tp:treatment-meta><kwd-group><label>Taxon classification</label><kwd><named-content xmlns:xlink="http://www.w3.org/1999/xlink" content-type="kingdom">Animalia</named-content></kwd><kwd><named-content xmlns:xlink="http://www.w3.org/1999/xlink" content-type="order">Opisthopora</named-content></kwd><kwd><named-content xmlns:xlink="http://www.w3.org/1999/xlink" content-type="family">Megascolecidae</named-content></kwd></kwd-group><mixed-citation publication-type="journal"><person-group><name><surname>Nguyen</surname><given-names>Tung T.</given-names></name><name><surname>Lam</surname><given-names>Dang H.</given-names></name><name><surname>Trinh</surname><given-names>Binh T. K.</given-names></name><name><surname>Nguyen</surname><given-names>Anh D.</given-names></name></person-group><article-title>The megascolecid earthworms (<tp:taxon-name><tp:taxon-name-part taxon-name-part-type="phylum">Annelida</tp:taxon-name-part></tp:taxon-name>, <tp:taxon-name><tp:taxon-name-part taxon-name-part-type="subclass">Oligochaeta</tp:taxon-name-part></tp:taxon-name>, <tp:taxon-name><tp:taxon-name-part taxon-name-part-type="family">Megascolecidae</tp:taxon-name-part></tp:taxon-name>) in the Phu Quoc island, Vietnam, with descriptions of three new species</article-title><source>Zookeys</source><day>12</day><month>5</month><year>2020</year><volume>932</volume><fpage>1</fpage><lpage>25</lpage><pub-id pub-id-type="doi">10.3897/zookeys.932.50314</pub-id></mixed-citation></tp:treatment-meta><tp:nomenclature><tp:taxon-name><object-id xmlns:xlink="http://www.w3.org/1999/xlink" content-type="arpha" xlink:type="simple">F2DDD825-F8C4-5E01-8C96-8B08512C1066</object-id>
                  <tp:taxon-name-part taxon-name-part-type="genus" reg="Lampito">Lampito</tp:taxon-name-part>
                  <tp:taxon-name-part taxon-name-part-type="species" reg="mauritii">mauritii</tp:taxon-name-part>
                </tp:taxon-name><tp:taxon-authority>Kinberg, 1867</tp:taxon-authority><xref ref-type="fig" rid="F2">Fig. 2</xref></tp:nomenclature><tp:treatment-sec sec-type="material" id="SECID0EGIAC"><title>Material examined.</title><p>1 mature (<abbrev xmlns:xlink="http://www.w3.org/1999/xlink" content-type="institution" xlink:title="Can Tho University" id="ABBRID0EMIAC" xlink:type="simple">CTU</abbrev>-EW.002.15), residential gardens (<named-content xmlns:xlink="http://www.w3.org/1999/xlink" content-type="dwc:verbatimCoordinates" xlink:type="simple"><named-content content-type="geo-json" specific-use="{&#34;type&#34;:&#34;Point&#34;,&#34;coordinates&#34;:[103.973333,10.178611]}" id="NCID0EUIAC" xlink:type="simple">10°10'43"N, 103°58'24"E</named-content></named-content>), 7 m, 5 November 2016, coll. Lam HD &amp; Trinh TKB.</p></tp:treatment-sec><tp:treatment-sec sec-type="diagnosis" id="SECID0EYIAC"><title>Diagnosis.</title><p>Medium-sized. Prostomium epilobous. Clitellum within xiv–xvii. Three pairs of spermathecal pores in ventral intersegments 6/7/8/9. No genital markings. Male pores in xviii with penis seta. Spermathecae with two diverticula. Holandric. Intestinal caeca absent. Septa 4/5/6 absent. Oesophageal gizzard within v–vi.</p></tp:treatment-sec><tp:treatment-sec sec-type="remarks" id="SECID0E4IAC"><title>Remarks.</title><p>The species is widely distributed in sandy soils in coastal areas of Vietnam (<xref ref-type="bibr" rid="B13">Nguyen 2014</xref>; <xref ref-type="bibr" rid="B14">Nguyen et al. 2016</xref>).</p></tp:treatment-sec><tp:treatment-sec sec-type="Vietnamese name" id="SECID0ELJAC"><title>Vietnamese name.</title><p>Giun lampito mauriti.</p><fig id="F2" position="float" orientation="portrait"><object-id xmlns:xlink="http://www.w3.org/1999/xlink" content-type="doi" xlink:type="simple">10.3897/zookeys.932.50314.figure2</object-id><object-id xmlns:xlink="http://www.w3.org/1999/xlink" content-type="arpha" xlink:type="simple">BBD6EB8F-66DA-5572-95CA-314F502786C0</object-id><label>Figure 2.</label><caption><p><italic><tp:taxon-name><tp:taxon-name-part taxon-name-part-type="genus" reg="Lampito">Lampito</tp:taxon-name-part> <tp:taxon-name-part taxon-name-part-type="species" reg="mauritii">mauritii</tp:taxon-name-part></tp:taxon-name></italic> Kinberg, 1867 <bold>A</bold> Clitellum, ventral view <bold>B</bold> spermathecal region, ventral view <bold>C</bold> left spermatheca <bold>D</bold> Prostatic glands. Scale bar: 1mm.</p></caption><graphic xmlns:xlink="http://www.w3.org/1999/xlink" xlink:href="zookeys-932-001-g002.jpg" position="float" orientation="portrait" xlink:type="simple" id="oo_409108.jpg"><uri content-type="original_file" xlink:type="simple">https://binary.pensoft.net/fig/409108</uri></graphic></fig></tp:treatment-sec><ref-list><ref id="B13"><mixed-citation xmlns:xlink="http://www.w3.org/1999/xlink" xlink:type="simple"><person-group><name name-style="western"><surname>Nguyen</surname><given-names>TT</given-names></name></person-group> (<year>2014</year>) <article-title>Checklist and some remarks on faunistic characteristics of earthworms in the Mekong Delta, Vietnam.</article-title><source>Journal of Science, Cantho University, Section A: Science, Technology and Environment</source><volume>32</volume>: <fpage>106</fpage>–<lpage>119</lpage>.</mixed-citation></ref><ref id="B14"><mixed-citation xmlns:xlink="http://www.w3.org/1999/xlink" xlink:type="simple"><person-group><name name-style="western"><surname>Nguyen</surname><given-names>TT</given-names></name><name name-style="western"><surname>Nguyen</surname><given-names>AD</given-names></name><name name-style="western"><surname>Tran</surname><given-names>TT</given-names></name><name name-style="western"><surname>Blakemore</surname><given-names>RJ</given-names></name></person-group> (<year>2016</year>) <article-title>A comprehensive checklist of earthworm species and subspecies from Vietnam (<tp:taxon-name><tp:taxon-name-part taxon-name-part-type="phylum">Annelida</tp:taxon-name-part></tp:taxon-name>: <tp:taxon-name><tp:taxon-name-part taxon-name-part-type="class">Clitellata</tp:taxon-name-part></tp:taxon-name>: <tp:taxon-name><tp:taxon-name-part taxon-name-part-type="subclass">Oligochaeta</tp:taxon-name-part></tp:taxon-name>: <tp:taxon-name><tp:taxon-name-part taxon-name-part-type="family">Almidae</tp:taxon-name-part></tp:taxon-name>, <tp:taxon-name><tp:taxon-name-part taxon-name-part-type="family">Eudrilidae</tp:taxon-name-part></tp:taxon-name>, <tp:taxon-name><tp:taxon-name-part taxon-name-part-type="family">Glossoscolecidae</tp:taxon-name-part></tp:taxon-name>, <tp:taxon-name><tp:taxon-name-part taxon-name-part-type="family">Lumbricidae</tp:taxon-name-part></tp:taxon-name>, <tp:taxon-name><tp:taxon-name-part taxon-name-part-type="family">Megascolecidae</tp:taxon-name-part></tp:taxon-name>, <tp:taxon-name><tp:taxon-name-part taxon-name-part-type="family">Moniligastridae</tp:taxon-name-part></tp:taxon-name>, <tp:taxon-name><tp:taxon-name-part taxon-name-part-type="family">Ocnerodrilidae</tp:taxon-name-part></tp:taxon-name>, <tp:taxon-name><tp:taxon-name-part taxon-name-part-type="family">Octochaetidae</tp:taxon-name-part></tp:taxon-name>).</article-title><source>Zootaxa</source><volume>4140</volume>: <fpage>1</fpage>–<lpage>92</lpage>. <ext-link xlink:type="simple" ext-link-type="doi" xlink:href="10.11646/zootaxa.4140.1.1">https://doi.org/10.11646/zootaxa.4140.1.1</ext-link></mixed-citation></ref></ref-list></tp:taxon-treatment>
