# Supplementary material for: The megascolecid earthworms (Annelida, Oligochaeta, Megascolecidae) in the Phu Quoc island, Vietnam, with descriptions of three new species
Source: Zookeys. 2020 May 12;932:1–25. doi: 10.3897/zookeys.932.50314 (PMC7237527; doi:10.3897/zookeys.932.50314)
Supplement: XML Treatment for Metaphire bahli [file zookeys.932.50314-treatment2.xml]

<!DOCTYPE tp:taxon-treatment
  PUBLIC "-//TaxonX//DTD Taxonomic Treatment Publishing DTD v0 20100105//EN" "tax-treatment-NSO.dtd">
<tp:taxon-treatment xmlns:tp="http://www.plazi.org/taxpub"><tp:treatment-meta><kwd-group><label>Taxon classification</label><kwd><named-content xmlns:xlink="http://www.w3.org/1999/xlink" content-type="kingdom">Animalia</named-content></kwd><kwd><named-content xmlns:xlink="http://www.w3.org/1999/xlink" content-type="order">Opisthopora</named-content></kwd><kwd><named-content xmlns:xlink="http://www.w3.org/1999/xlink" content-type="family">Megascolecidae</named-content></kwd></kwd-group><mixed-citation publication-type="journal"><person-group><name><surname>Nguyen</surname><given-names>Tung T.</given-names></name><name><surname>Lam</surname><given-names>Dang H.</given-names></name><name><surname>Trinh</surname><given-names>Binh T. K.</given-names></name><name><surname>Nguyen</surname><given-names>Anh D.</given-names></name></person-group><article-title>The megascolecid earthworms (<tp:taxon-name><tp:taxon-name-part taxon-name-part-type="phylum">Annelida</tp:taxon-name-part></tp:taxon-name>, <tp:taxon-name><tp:taxon-name-part taxon-name-part-type="subclass">Oligochaeta</tp:taxon-name-part></tp:taxon-name>, <tp:taxon-name><tp:taxon-name-part taxon-name-part-type="family">Megascolecidae</tp:taxon-name-part></tp:taxon-name>) in the Phu Quoc island, Vietnam, with descriptions of three new species</article-title><source>Zookeys</source><day>12</day><month>5</month><year>2020</year><volume>932</volume><fpage>1</fpage><lpage>25</lpage><pub-id pub-id-type="doi">10.3897/zookeys.932.50314</pub-id></mixed-citation></tp:treatment-meta><tp:nomenclature><tp:taxon-name><object-id xmlns:xlink="http://www.w3.org/1999/xlink" content-type="arpha" xlink:type="simple">DDBCC598-1405-50F7-BF15-0B90323146C0</object-id>
                  <tp:taxon-name-part taxon-name-part-type="genus" reg="Metaphire">Metaphire</tp:taxon-name-part>
                  <tp:taxon-name-part taxon-name-part-type="species" reg="bahli">bahli</tp:taxon-name-part>
                </tp:taxon-name><tp:taxon-authority>(Gates, 1945)</tp:taxon-authority><xref ref-type="fig" rid="F3">Fig. 3</xref></tp:nomenclature><tp:treatment-sec sec-type="material" id="SECID0EEMAC"><title>Material examined.</title><p>22 matures (<abbrev xmlns:xlink="http://www.w3.org/1999/xlink" content-type="institution" xlink:title="Can Tho University" id="ABBRID0EKMAC" xlink:type="simple">CTU</abbrev>-EW.004.46) natural forests, (<named-content xmlns:xlink="http://www.w3.org/1999/xlink" content-type="dwc:verbatimCoordinates" xlink:type="simple"><named-content content-type="geo-json" specific-use="{&#34;type&#34;:&#34;Point&#34;,&#34;coordinates&#34;:[103.970833,10.180000]}" id="NCID0ESMAC" xlink:type="simple">10°10'48"N, 103°58'15"E</named-content></named-content>), 20 m, 5 November 2016, coll. Lam HD &amp; Trinh TKB; 30 matures (<abbrev xmlns:xlink="http://www.w3.org/1999/xlink" content-type="institution" xlink:title="Can Tho University" id="ABBRID0EWMAC" xlink:type="simple">CTU</abbrev>-EW.004.47) residential gardens (10°11'06"N, 103°58'15"E), 13.4 m, 6 November 2016, coll. Lam HD &amp; Trinh TKB; 13 matures (<abbrev xmlns:xlink="http://www.w3.org/1999/xlink" content-type="institution" xlink:title="Can Tho University" id="ABBRID0E2MAC" xlink:type="simple">CTU</abbrev>-EW.004.48) industrial tree plantations, (10°06'11"N, 104°00'51"E), 20 m, 5 November 2016, coll. Lam HD &amp; Trinh TKB.</p></tp:treatment-sec><tp:treatment-sec sec-type="diagnosis" id="SECID0EANAC"><title>Diagnosis.</title><p>Medium-sized. Prostomium 2/3 epilobous. First dorsal pore in 12/13. Three pairs of spermathecal pores in lateroventral intersegments 6/7/8/9. Male pores located inside copulatory pouches in xviii. Male region strongly concave to form an ellipsoid or rounded area. Genital markings absent in the spermathecal region, but two pairs present in 17/18 and 18/19, in line with male pores. Intestinal caeca simple. Holandric. Testis sacs separated. Septa 8/9/10 absent.</p></tp:treatment-sec><tp:treatment-sec sec-type="habitat" id="SECID0EFNAC"><title>Habitats.</title><p>This species was collected from leaf litter and upper soil layer (0–10 cm).</p><p><bold>Remarks.</bold> This species is widely distributed in southern Vietnam (<xref ref-type="bibr" rid="B23">Thai et al. 2004</xref>; <xref ref-type="bibr" rid="B14">Nguyen et al. 2016</xref>, <xref ref-type="bibr" rid="B15">2017</xref>).</p></tp:treatment-sec><tp:treatment-sec sec-type="Vietnamese name" id="SECID0E1NAC"><title>Vietnamese name.</title><p>Giun bahl.</p><fig id="F3" position="float" orientation="portrait"><object-id xmlns:xlink="http://www.w3.org/1999/xlink" content-type="doi" xlink:type="simple">10.3897/zookeys.932.50314.figure3</object-id><object-id xmlns:xlink="http://www.w3.org/1999/xlink" content-type="arpha" xlink:type="simple">B45513C3-360E-5E5F-B09C-CAFEAE07BFBD</object-id><label>Figure 3.</label><caption><p><italic><tp:taxon-name><tp:taxon-name-part taxon-name-part-type="genus" reg="Metaphire">Metaphire</tp:taxon-name-part> <tp:taxon-name-part taxon-name-part-type="species" reg="bahli">bahli</tp:taxon-name-part></tp:taxon-name></italic> (Gates, 1945) <bold>A</bold> Male region, ventral view <bold>B</bold> spermathecal region, ventral view <bold>C</bold> left spermatheca <bold>D</bold> right prostatic gland <bold>E</bold> intestinal caecum; Scale bar: 1mm.</p></caption><graphic xmlns:xlink="http://www.w3.org/1999/xlink" xlink:href="zookeys-932-001-g003.jpg" position="float" orientation="portrait" xlink:type="simple" id="oo_409109.jpg"><uri content-type="original_file" xlink:type="simple">https://binary.pensoft.net/fig/409109</uri></graphic></fig></tp:treatment-sec><ref-list><ref id="B23"><mixed-citation xmlns:xlink="http://www.w3.org/1999/xlink" xlink:type="simple"><person-group><name name-style="western"><surname>Thai</surname><given-names>TB</given-names></name><name name-style="western"><surname>Huynh</surname><given-names>TK</given-names></name><name name-style="western"><surname>Nguyen</surname><given-names>AD</given-names></name></person-group> (<year>2004</year>) Remarks of earthworms on the islands in southern of Vietnam. Proceedings of the National Workshop on the Basic Issues in Life Science. Hanoi Science and Technics Publishing House, Hanoi, 757–760.</mixed-citation></ref><ref id="B14"><mixed-citation xmlns:xlink="http://www.w3.org/1999/xlink" xlink:type="simple"><person-group><name name-style="western"><surname>Nguyen</surname><given-names>TT</given-names></name><name name-style="western"><surname>Nguyen</surname><given-names>AD</given-names></name><name name-style="western"><surname>Tran</surname><given-names>TT</given-names></name><name name-style="western"><surname>Blakemore</surname><given-names>RJ</given-names></name></person-group> (<year>2016</year>) <article-title>A comprehensive checklist of earthworm species and subspecies from Vietnam (<tp:taxon-name><tp:taxon-name-part taxon-name-part-type="phylum">Annelida</tp:taxon-name-part></tp:taxon-name>: <tp:taxon-name><tp:taxon-name-part taxon-name-part-type="class">Clitellata</tp:taxon-name-part></tp:taxon-name>: <tp:taxon-name><tp:taxon-name-part taxon-name-part-type="subclass">Oligochaeta</tp:taxon-name-part></tp:taxon-name>: <tp:taxon-name><tp:taxon-name-part taxon-name-part-type="family">Almidae</tp:taxon-name-part></tp:taxon-name>, <tp:taxon-name><tp:taxon-name-part taxon-name-part-type="family">Eudrilidae</tp:taxon-name-part></tp:taxon-name>, <tp:taxon-name><tp:taxon-name-part taxon-name-part-type="family">Glossoscolecidae</tp:taxon-name-part></tp:taxon-name>, <tp:taxon-name><tp:taxon-name-part taxon-name-part-type="family">Lumbricidae</tp:taxon-name-part></tp:taxon-name>, <tp:taxon-name><tp:taxon-name-part taxon-name-part-type="family">Megascolecidae</tp:taxon-name-part></tp:taxon-name>, <tp:taxon-name><tp:taxon-name-part taxon-name-part-type="family">Moniligastridae</tp:taxon-name-part></tp:taxon-name>, <tp:taxon-name><tp:taxon-name-part taxon-name-part-type="family">Ocnerodrilidae</tp:taxon-name-part></tp:taxon-name>, <tp:taxon-name><tp:taxon-name-part taxon-name-part-type="family">Octochaetidae</tp:taxon-name-part></tp:taxon-name>).</article-title><source>Zootaxa</source><volume>4140</volume>: <fpage>1</fpage>–<lpage>92</lpage>. <ext-link xlink:type="simple" ext-link-type="doi" xlink:href="10.11646/zootaxa.4140.1.1">https://doi.org/10.11646/zootaxa.4140.1.1</ext-link></mixed-citation></ref><ref id="B15"><mixed-citation xmlns:xlink="http://www.w3.org/1999/xlink" xlink:type="simple"><person-group><name name-style="western"><surname>Nguyen</surname><given-names>TT</given-names></name><name name-style="western"><surname>Trinh</surname><given-names>KB</given-names></name><name name-style="western"><surname>Nguyen</surname><given-names>HL</given-names></name><name name-style="western"><surname>Nguyen</surname><given-names>AD</given-names></name></person-group> (<year>2017</year>) <article-title>Earthworms (<tp:taxon-name><tp:taxon-name-part taxon-name-part-type="phylum">Annelida</tp:taxon-name-part></tp:taxon-name>: <tp:taxon-name><tp:taxon-name-part taxon-name-part-type="subclass">Oligochaeta</tp:taxon-name-part></tp:taxon-name>) from islands of Kien Hai District, Kien Giang Province, Vietnam, with descriptions of two new species and one subspecies.</article-title><source>Journal of Natural History</source><volume>51</volume>(<issue>15–16</issue>): <fpage>883</fpage>–<lpage>915</lpage>. <ext-link xlink:type="simple" ext-link-type="doi" xlink:href="10.1080/00222933.2017.1294213">https://doi.org/10.1080/00222933.2017.1294213</ext-link></mixed-citation></ref></ref-list></tp:taxon-treatment>
