# Supplementary material for: The megascolecid earthworms (Annelida, Oligochaeta, Megascolecidae) in the Phu Quoc island, Vietnam, with descriptions of three new species
Source: Zookeys. 2020 May 12;932:1–25. doi: 10.3897/zookeys.932.50314 (PMC7237527; doi:10.3897/zookeys.932.50314)
Supplement: XML Treatment for Metaphire californica [file zookeys.932.50314-treatment3.xml]

<!DOCTYPE tp:taxon-treatment
  PUBLIC "-//TaxonX//DTD Taxonomic Treatment Publishing DTD v0 20100105//EN" "tax-treatment-NSO.dtd">
<tp:taxon-treatment xmlns:tp="http://www.plazi.org/taxpub"><tp:treatment-meta><kwd-group><label>Taxon classification</label><kwd><named-content xmlns:xlink="http://www.w3.org/1999/xlink" content-type="kingdom">Animalia</named-content></kwd><kwd><named-content xmlns:xlink="http://www.w3.org/1999/xlink" content-type="order">Opisthopora</named-content></kwd><kwd><named-content xmlns:xlink="http://www.w3.org/1999/xlink" content-type="family">Megascolecidae</named-content></kwd></kwd-group><mixed-citation publication-type="journal"><person-group><name><surname>Nguyen</surname><given-names>Tung T.</given-names></name><name><surname>Lam</surname><given-names>Dang H.</given-names></name><name><surname>Trinh</surname><given-names>Binh T. K.</given-names></name><name><surname>Nguyen</surname><given-names>Anh D.</given-names></name></person-group><article-title>The megascolecid earthworms (<tp:taxon-name><tp:taxon-name-part taxon-name-part-type="phylum">Annelida</tp:taxon-name-part></tp:taxon-name>, <tp:taxon-name><tp:taxon-name-part taxon-name-part-type="subclass">Oligochaeta</tp:taxon-name-part></tp:taxon-name>, <tp:taxon-name><tp:taxon-name-part taxon-name-part-type="family">Megascolecidae</tp:taxon-name-part></tp:taxon-name>) in the Phu Quoc island, Vietnam, with descriptions of three new species</article-title><source>Zookeys</source><day>12</day><month>5</month><year>2020</year><volume>932</volume><fpage>1</fpage><lpage>25</lpage><pub-id pub-id-type="doi">10.3897/zookeys.932.50314</pub-id></mixed-citation></tp:treatment-meta><tp:nomenclature><tp:taxon-name><object-id xmlns:xlink="http://www.w3.org/1999/xlink" content-type="arpha" xlink:type="simple">0761082F-3458-5355-BB8E-7AB4B688FB29</object-id>
                  <tp:taxon-name-part taxon-name-part-type="genus" reg="Metaphire">Metaphire</tp:taxon-name-part>
                  <tp:taxon-name-part taxon-name-part-type="species" reg="californica">californica</tp:taxon-name-part>
                </tp:taxon-name><tp:taxon-authority>(Kinberg, 1867)</tp:taxon-authority><xref ref-type="fig" rid="F4">Fig. 4</xref></tp:nomenclature><tp:treatment-sec sec-type="material" id="SECID0EKAAE"><title>Material examined.</title><p>21 matures (<abbrev xmlns:xlink="http://www.w3.org/1999/xlink" content-type="institution" xlink:title="Can Tho University" id="ABBRID0EQAAE" xlink:type="simple">CTU</abbrev>-EW.136.02), residential gardens, (<named-content xmlns:xlink="http://www.w3.org/1999/xlink" content-type="dwc:verbatimCoordinates" xlink:type="simple"><named-content content-type="geo-json" specific-use="{&#34;type&#34;:&#34;Point&#34;,&#34;coordinates&#34;:[103.964722,10.205556]}" id="NCID0EYAAE" xlink:type="simple">10°12'20"N, 103°57'53"E</named-content></named-content>), 26 m, 6 November 2016, coll. Lam HD &amp; Trinh TKB.</p></tp:treatment-sec><tp:treatment-sec sec-type="diagnosis" id="SECID0E3AAE"><title>Diagnosis.</title><p>Medium-sized. Prostomium epilobous. First dorsal pore in 12/13. Two pairs of spermathecal pores in lateroventral intersegments 7/8/9. Male pores located inside copulatory pouches in xviii. Genital markings absent in both spermathecal and male regions. Intestinal caeca simple. Holandric. Testis sacs connected. Septa 8/9/10 absent.</p></tp:treatment-sec><tp:treatment-sec sec-type="habitat" id="SECID0EBBAE"><title>Habitats.</title><p>The species was found in the residential gardens and natural forests. They live in leaf litter and humid rocks.</p></tp:treatment-sec><tp:treatment-sec sec-type="remarks" id="SECID0EGBAE"><title>Remarks.</title><p><xref ref-type="bibr" rid="B23">Thai et al. (2004)</xref> reported this species from the Phu Quoc island, but with question mark “<italic><tp:taxon-name><tp:taxon-name-part taxon-name-part-type="genus" reg="Pheretima">Pheretima</tp:taxon-name-part> <tp:taxon-name-part taxon-name-part-type="species" reg="californica">californica</tp:taxon-name-part></tp:taxon-name></italic>?”. Comparing to <italic><tp:taxon-name><tp:taxon-name-part taxon-name-part-type="genus" reg="Metaphire">M.</tp:taxon-name-part> <tp:taxon-name-part taxon-name-part-type="species" reg="californica">californica</tp:taxon-name-part></tp:taxon-name></italic> previously recorded in the mainland of Vietnam, the population of the Phu Quoc island has several differences: septum 10/11 absent, intestinal caeca simple, and testis sacs connected. However, simple intestinal caeca were also reported widely in Myanmar and Taiwan (<xref ref-type="bibr" rid="B7">Gates 1972</xref>; <xref ref-type="bibr" rid="B2">Chang et al. 2009</xref>).</p></tp:treatment-sec><tp:treatment-sec sec-type="Vietnamese name" id="SECID0EOCAE"><title>Vietnamese name.</title><p>Giun <tp:taxon-name><tp:taxon-name-part taxon-name-part-type="genus" reg="Pheretima"/><tp:taxon-name-part taxon-name-part-type="species" reg="california">california</tp:taxon-name-part></tp:taxon-name>.</p><fig id="F4" position="float" orientation="portrait"><object-id xmlns:xlink="http://www.w3.org/1999/xlink" content-type="doi" xlink:type="simple">10.3897/zookeys.932.50314.figure4</object-id><object-id xmlns:xlink="http://www.w3.org/1999/xlink" content-type="arpha" xlink:type="simple">F7FCB799-4F2E-551A-B265-2E9D0A5619EE</object-id><label>Figure 4.</label><caption><p><italic><tp:taxon-name><tp:taxon-name-part taxon-name-part-type="genus" reg="Metaphire">Metaphire</tp:taxon-name-part> <tp:taxon-name-part taxon-name-part-type="species" reg="californica">californica</tp:taxon-name-part></tp:taxon-name></italic> (Kinberg, 1867) <bold>A</bold> Male region, ventral view <bold>B</bold> right spermatheca <bold>C</bold> right prostatic gland <bold>D</bold> spermathecal region <bold>E</bold> intestinal caecum <bold>F</bold> transection via copulatory pouch. Scale bar: 1mm.</p></caption><graphic xmlns:xlink="http://www.w3.org/1999/xlink" xlink:href="zookeys-932-001-g004.jpg" position="float" orientation="portrait" xlink:type="simple" id="oo_409110.jpg"><uri content-type="original_file" xlink:type="simple">https://binary.pensoft.net/fig/409110</uri></graphic></fig></tp:treatment-sec><ref-list><ref id="B23"><mixed-citation xmlns:xlink="http://www.w3.org/1999/xlink" xlink:type="simple"><person-group><name name-style="western"><surname>Thai</surname><given-names>TB</given-names></name><name name-style="western"><surname>Huynh</surname><given-names>TK</given-names></name><name name-style="western"><surname>Nguyen</surname><given-names>AD</given-names></name></person-group> (<year>2004</year>) Remarks of earthworms on the islands in southern of Vietnam. Proceedings of the National Workshop on the Basic Issues in Life Science. Hanoi Science and Technics Publishing House, Hanoi, 757–760.</mixed-citation></ref><ref id="B7"><mixed-citation xmlns:xlink="http://www.w3.org/1999/xlink" xlink:type="simple"><person-group><name name-style="western"><surname>Gates</surname><given-names>GE</given-names></name></person-group> (<year>1972</year>) <article-title>Burmese earthworms: an introduction to the systematics and biology of megadrile oligochaetes with special reference to Southeast Asia.</article-title><source>Transactions of the American Philosophical Society</source><volume>62</volume>(<issue>7</issue>): <fpage>1</fpage>–<lpage>326</lpage>. <ext-link xlink:type="simple" ext-link-type="doi" xlink:href="10.2307/1006214">https://doi.org/10.2307/1006214</ext-link></mixed-citation></ref><ref id="B2"><mixed-citation xmlns:xlink="http://www.w3.org/1999/xlink" xlink:type="simple"><person-group><name name-style="western"><surname>Chang</surname><given-names>CH</given-names></name><name name-style="western"><surname>Shen</surname><given-names>HP</given-names></name><name name-style="western"><surname>Chen</surname><given-names>JH</given-names></name></person-group> (<year>2009</year>) <source>Earthworm Fauna of Taiwan. Biota Tawanica.</source><publisher-name>National Taiwan University Press</publisher-name>, <publisher-loc>Taipei</publisher-loc>, <size units="page">174 pp</size>.</mixed-citation></ref></ref-list></tp:taxon-treatment>
