# Supplementary material for: The megascolecid earthworms (Annelida, Oligochaeta, Megascolecidae) in the Phu Quoc island, Vietnam, with descriptions of three new species
Source: Zookeys. 2020 May 12;932:1–25. doi: 10.3897/zookeys.932.50314 (PMC7237527; doi:10.3897/zookeys.932.50314)
Supplement: XML Treatment for Metaphire doiphamon [file zookeys.932.50314-treatment4.xml]

<!DOCTYPE tp:taxon-treatment
  PUBLIC "-//TaxonX//DTD Taxonomic Treatment Publishing DTD v0 20100105//EN" "tax-treatment-NSO.dtd">
<tp:taxon-treatment xmlns:tp="http://www.plazi.org/taxpub"><tp:treatment-meta><kwd-group><label>Taxon classification</label><kwd><named-content xmlns:xlink="http://www.w3.org/1999/xlink" content-type="kingdom">Animalia</named-content></kwd><kwd><named-content xmlns:xlink="http://www.w3.org/1999/xlink" content-type="order">Opisthopora</named-content></kwd><kwd><named-content xmlns:xlink="http://www.w3.org/1999/xlink" content-type="family">Megascolecidae</named-content></kwd></kwd-group><mixed-citation publication-type="journal"><person-group><name><surname>Nguyen</surname><given-names>Tung T.</given-names></name><name><surname>Lam</surname><given-names>Dang H.</given-names></name><name><surname>Trinh</surname><given-names>Binh T. K.</given-names></name><name><surname>Nguyen</surname><given-names>Anh D.</given-names></name></person-group><article-title>The megascolecid earthworms (<tp:taxon-name><tp:taxon-name-part taxon-name-part-type="phylum">Annelida</tp:taxon-name-part></tp:taxon-name>, <tp:taxon-name><tp:taxon-name-part taxon-name-part-type="subclass">Oligochaeta</tp:taxon-name-part></tp:taxon-name>, <tp:taxon-name><tp:taxon-name-part taxon-name-part-type="family">Megascolecidae</tp:taxon-name-part></tp:taxon-name>) in the Phu Quoc island, Vietnam, with descriptions of three new species</article-title><source>Zookeys</source><day>12</day><month>5</month><year>2020</year><volume>932</volume><fpage>1</fpage><lpage>25</lpage><pub-id pub-id-type="doi">10.3897/zookeys.932.50314</pub-id></mixed-citation></tp:treatment-meta><tp:nomenclature><tp:taxon-name><object-id xmlns:xlink="http://www.w3.org/1999/xlink" content-type="arpha" xlink:type="simple">BEAC577D-FE1A-5D65-B52E-9AC8172BA55C</object-id>
                  <tp:taxon-name-part taxon-name-part-type="genus" reg="Metaphire">Metaphire</tp:taxon-name-part>
                  <tp:taxon-name-part taxon-name-part-type="species" reg="doiphamon">doiphamon</tp:taxon-name-part>
                </tp:taxon-name><tp:taxon-authority>Bantaowong &amp; Panha, 2016</tp:taxon-authority><xref ref-type="fig" rid="F5">Fig. 5</xref></tp:nomenclature><tp:treatment-sec sec-type="material" id="SECID0EJFAE"><title>Material examined.</title><p>7 matures (<abbrev xmlns:xlink="http://www.w3.org/1999/xlink" content-type="institution" xlink:title="Can Tho University" id="ABBRID0EPFAE" xlink:type="simple">CTU</abbrev>–EW.014.02), residential gardens (<named-content xmlns:xlink="http://www.w3.org/1999/xlink" content-type="dwc:verbatimCoordinates" xlink:type="simple"><named-content content-type="geo-json" specific-use="{&#34;type&#34;:&#34;Point&#34;,&#34;coordinates&#34;:[104.000278,10.158056]}" id="NCID0EXFAE" xlink:type="simple">10°09'29"N, 104°00'01"E</named-content></named-content>), 16 m, 5 November 2016, coll. Lam HD &amp; Trinh TKB; 5 matures (<abbrev xmlns:xlink="http://www.w3.org/1999/xlink" content-type="institution" xlink:title="Can Tho University" id="ABBRID0E2FAE" xlink:type="simple">CTU</abbrev>–EW.014.03), natural forests (<named-content xmlns:xlink="http://www.w3.org/1999/xlink" content-type="dwc:verbatimCoordinates" xlink:type="simple"><named-content content-type="geo-json" specific-use="{&#34;type&#34;:&#34;Point&#34;,&#34;coordinates&#34;:[103.928333,10.352222]}" id="NCID0EDGAE" xlink:type="simple">10°21'08"N, 103°55'42"E</named-content></named-content>), 82 m, 7 November 2016, coll. Lam HD &amp; Trinh TKB.</p><p><bold>Diagnosis.</bold> Medium-sized. Prostomium epilobous. First dorsal pore in 12/13. Three pairs of spermathecal pores in lateroventral intersegments 6/7/8/9. Male pores located inside copulatory pouches in xviii. Two pairs of genital markings in xvii and xix, in line with male pores. Intestinal caeca lobuled. Holandric. Testis sacs in xi, separated. Septa 8/9/10 absent.</p></tp:treatment-sec><tp:treatment-sec sec-type="description" id="SECID0ELGAE"><title>Re-description.</title><p>Body cylindrical, medium-sized, length 168–220 mm, diameter 6.50–7.58 mm, segments 99–133, weight 5.5–13.2 g. Body greyish brown, ventrum paler than dorsum, clitellum darkish brown. Prostomium 3/4 epilobous. First dorsal pore in 12/13. Pre-clitellum setae stouter and sparser than post-clitellum setae; setal number: 65–77 in viii, 94–97 in xxx, 4–10 between two male porophores in xviii; setal distance: aa &gt; ab, zz &gt; zy. Clitellum within xiv–xvi, without setae and dorsal pores. Female pore single, in mid-ventral xiv.</p><p>Three pairs of spermathecal pores in lateroventral intersegments 6/7/8/9. Four pairs of pad-shaped genital markings in vi–ix, in line with spermathecal pores.</p><p>Male pores located inside copulatory pouches in xviii. Ventral distance between two openings of copulatory pouches about 0.3× body circumference. Two pairs of dish-shaped genital markings present in 17/18 and 18/19, in line with the openings of copulatory pouches.</p><p>Septa 5/6/7/8 thick, 8/9/10/11 absent, 11/12/13 thick. Oesophageal gizzard within viii–xi. Intestinal origin at xv. Intestinal caeca within xxvii–xxix, ventrally lobuled. Last hearts in xiii. Pharyngeal micronephridia grouped in 5/6/7. Typhlosole lamelliform. Lymph glands lobuled, from 16/17.</p><p>Spermathecae paired in vi–ix. Ampulla large, oval-shaped; ducts as long as 1/3 ampulla. Diverticula strongly coiled, attached to the middle of ampulla duct; seminal chamber oval. No accessory glands.</p><p>Holandric. Testis sacs in xi, separated. Seminal vesicles well developed in xi and xii. Ovaries in 12/13; ovisacs inviable. Prostate glands deeply lobuled in xvi–xxi; ducts spherical, enlarged basally. Two pairs of large accessory glands present.</p></tp:treatment-sec><tp:treatment-sec sec-type="habitat" id="SECID0EVGAE"><title>Habitats.</title><p>The species was found in all habitats, but more in residential gardens. They live in clay soils in the depth of 15–30 cm.</p></tp:treatment-sec><tp:treatment-sec sec-type="remarks" id="SECID0E1GAE"><title>Remarks.</title><p><xref ref-type="bibr" rid="B13">Nguyen (2014)</xref> also recorded this species in the mountainous region of An Giang province under the name “<italic><tp:taxon-name><tp:taxon-name-part taxon-name-part-type="genus" reg="Metaphire">Metaphire</tp:taxon-name-part></tp:taxon-name></italic> sp. 4”. Compared to the description of <italic><tp:taxon-name><tp:taxon-name-part taxon-name-part-type="genus" reg="Metaphire">M.</tp:taxon-name-part> <tp:taxon-name-part taxon-name-part-type="species" reg="doiphanon">doiphanon</tp:taxon-name-part></tp:taxon-name></italic> by <xref ref-type="bibr" rid="B1">Bantaowong et al. (2016)</xref>, our specimens differ slightly in the absence of septum 10/11, diverticula attached to the middle of ampulla duct, separated testis sacs, and intestinal caeca slightly lobuled ventrally. On the contrary, <italic><tp:taxon-name><tp:taxon-name-part taxon-name-part-type="genus" reg="Metaphire">M.</tp:taxon-name-part> <tp:taxon-name-part taxon-name-part-type="species" reg="doiphanon">doiphanon</tp:taxon-name-part></tp:taxon-name></italic> has thick septum 10/11, diverticula attached to the base of ampulla duct, connected testis sacs, and simple intestinal caeca.</p><p>Of all specimens, five differ in that their copulatory pouches are deeply concave inside the body wall (Fig. <xref ref-type="fig" rid="F5">5A2</xref>), whereas, in others, the copulatory pouches are convex outside the body wall (Fig. <xref ref-type="fig" rid="F5">5A3</xref>).</p><fig id="F5" position="float" orientation="portrait"><object-id xmlns:xlink="http://www.w3.org/1999/xlink" content-type="doi" xlink:type="simple">10.3897/zookeys.932.50314.figure5</object-id><object-id xmlns:xlink="http://www.w3.org/1999/xlink" content-type="arpha" xlink:type="simple">65ECE856-8416-5E52-B69C-ECBA312301FA</object-id><label>Figure 5.</label><caption><p><italic><tp:taxon-name><tp:taxon-name-part taxon-name-part-type="genus" reg="Metaphire">Metaphire</tp:taxon-name-part> <tp:taxon-name-part taxon-name-part-type="species" reg="doiphamon">doiphamon</tp:taxon-name-part></tp:taxon-name></italic> Bantaowong &amp; Panha, 2016 <bold>A1, A2, A3</bold> Male region (concave form – <bold>A2</bold> and convex form – <bold>A3</bold>) ventral view <bold>B1, B2</bold> left spermatheca <bold>C</bold> spermathecal region, ventral view <bold>D1, D2</bold> right prostatic gland <bold>E</bold> testis sacs and vessciles <bold>F1, F2</bold> intestinal caecum <bold>G</bold> transection via male porophore <bold>H</bold> transection via genital markings. Scale bar: 1mm.</p></caption><graphic xmlns:xlink="http://www.w3.org/1999/xlink" xlink:href="zookeys-932-001-g005.jpg" position="float" orientation="portrait" xlink:type="simple" id="oo_409111.jpg"><uri content-type="original_file" xlink:type="simple">https://binary.pensoft.net/fig/409111</uri></graphic></fig></tp:treatment-sec><ref-list><ref id="B13"><mixed-citation xmlns:xlink="http://www.w3.org/1999/xlink" xlink:type="simple"><person-group><name name-style="western"><surname>Nguyen</surname><given-names>TT</given-names></name></person-group> (<year>2014</year>) <article-title>Checklist and some remarks on faunistic characteristics of earthworms in the Mekong Delta, Vietnam.</article-title><source>Journal of Science, Cantho University, Section A: Science, Technology and Environment</source><volume>32</volume>: <fpage>106</fpage>–<lpage>119</lpage>.</mixed-citation></ref><ref id="B1"><mixed-citation xmlns:xlink="http://www.w3.org/1999/xlink" xlink:type="simple"><person-group><name name-style="western"><surname>Bantaowong</surname><given-names>U</given-names></name><name name-style="western"><surname>Chanabun</surname><given-names>R</given-names></name><name name-style="western"><surname>James</surname><given-names>SW</given-names></name><name name-style="western"><surname>Panha</surname><given-names>S</given-names></name></person-group> (<year>2016</year>) <article-title>Seven new species of the earthworm genus <italic><tp:taxon-name><tp:taxon-name-part taxon-name-part-type="genus">Metaphire</tp:taxon-name-part></tp:taxon-name></italic> Sims &amp; Easton, 1972 from Thailand (<tp:taxon-name><tp:taxon-name-part taxon-name-part-type="class">Clitellata</tp:taxon-name-part></tp:taxon-name>: <tp:taxon-name><tp:taxon-name-part taxon-name-part-type="family">Megascolecidae</tp:taxon-name-part></tp:taxon-name>).</article-title><source>Zootaxa</source><volume>4117</volume>(<issue>1</issue>): <fpage>63</fpage>–<lpage>84</lpage>. <ext-link xlink:type="simple" ext-link-type="doi" xlink:href="10.11646/zootaxa.4117.1.3">https://doi.org/10.11646/zootaxa.4117.1.3</ext-link></mixed-citation></ref></ref-list></tp:taxon-treatment>
