# Supplementary material for: The megascolecid earthworms (Annelida, Oligochaeta, Megascolecidae) in the Phu Quoc island, Vietnam, with descriptions of three new species
Source: Zookeys. 2020 May 12;932:1–25. doi: 10.3897/zookeys.932.50314 (PMC7237527; doi:10.3897/zookeys.932.50314)
Supplement: XML Treatment for Metaphire peguana [file zookeys.932.50314-treatment6.xml]

<!DOCTYPE tp:taxon-treatment
  PUBLIC "-//TaxonX//DTD Taxonomic Treatment Publishing DTD v0 20100105//EN" "tax-treatment-NSO.dtd">
<tp:taxon-treatment xmlns:tp="http://www.plazi.org/taxpub"><tp:treatment-meta><kwd-group><label>Taxon classification</label><kwd><named-content xmlns:xlink="http://www.w3.org/1999/xlink" content-type="kingdom">Animalia</named-content></kwd><kwd><named-content xmlns:xlink="http://www.w3.org/1999/xlink" content-type="order">Opisthopora</named-content></kwd><kwd><named-content xmlns:xlink="http://www.w3.org/1999/xlink" content-type="family">Megascolecidae</named-content></kwd></kwd-group><mixed-citation publication-type="journal"><person-group><name><surname>Nguyen</surname><given-names>Tung T.</given-names></name><name><surname>Lam</surname><given-names>Dang H.</given-names></name><name><surname>Trinh</surname><given-names>Binh T. K.</given-names></name><name><surname>Nguyen</surname><given-names>Anh D.</given-names></name></person-group><article-title>The megascolecid earthworms (<tp:taxon-name><tp:taxon-name-part taxon-name-part-type="phylum">Annelida</tp:taxon-name-part></tp:taxon-name>, <tp:taxon-name><tp:taxon-name-part taxon-name-part-type="subclass">Oligochaeta</tp:taxon-name-part></tp:taxon-name>, <tp:taxon-name><tp:taxon-name-part taxon-name-part-type="family">Megascolecidae</tp:taxon-name-part></tp:taxon-name>) in the Phu Quoc island, Vietnam, with descriptions of three new species</article-title><source>Zookeys</source><day>12</day><month>5</month><year>2020</year><volume>932</volume><fpage>1</fpage><lpage>25</lpage><pub-id pub-id-type="doi">10.3897/zookeys.932.50314</pub-id></mixed-citation></tp:treatment-meta><tp:nomenclature><tp:taxon-name><object-id xmlns:xlink="http://www.w3.org/1999/xlink" content-type="arpha" xlink:type="simple">8F45FD3F-065E-57E3-9EE3-82A15E0DCCF1</object-id>
                  <tp:taxon-name-part taxon-name-part-type="genus" reg="Metaphire">Metaphire</tp:taxon-name-part>
                  <tp:taxon-name-part taxon-name-part-type="species" reg="peguana">peguana</tp:taxon-name-part>
                </tp:taxon-name><tp:taxon-authority>(Rosa, 1890)</tp:taxon-authority><xref ref-type="fig" rid="F7">Fig. 7</xref></tp:nomenclature><tp:treatment-sec sec-type="material" id="SECID0ELPAE"><title>Material examined.</title><p>15 matures (<abbrev xmlns:xlink="http://www.w3.org/1999/xlink" content-type="institution" xlink:title="Can Tho University" id="ABBRID0ERPAE" xlink:type="simple">CTU</abbrev>-EW.009.13) natural forests, (<named-content xmlns:xlink="http://www.w3.org/1999/xlink" content-type="dwc:verbatimCoordinates" xlink:type="simple"><named-content content-type="geo-json" specific-use="{&#34;type&#34;:&#34;Point&#34;,&#34;coordinates&#34;:[103.970833,10.180000]}" id="NCID0EZPAE" xlink:type="simple">10°10'48"N, 103°58'15"E</named-content></named-content>), 20 m, 5 November 2016, coll. Lam HD &amp; Trinh TKB.</p></tp:treatment-sec><tp:treatment-sec sec-type="diagnosis" id="SECID0E4PAE"><title>Diagnosis.</title><p>Medium-sized. Prostomium epilobous. First dorsal pore in 12/13. Three pairs of spermathecal pores in lateroventral intersegments 6/7/8/9. Male pores located inside copulatory pouches in xviii. Male region not concave. Genital markings absent in the spermathecal region, but two pairs disc-shaped in 17/18 and 18/19, in line with the openings of copulatory pouches. Intestinal caeca simple. Holandric. Testis sacs separated. Septa 8/9/10 absent.</p></tp:treatment-sec><tp:treatment-sec sec-type="habitat" id="SECID0ECQAE"><title>Habitats.</title><p>The species was found only in the upper soil surface of natural forests.</p></tp:treatment-sec><tp:treatment-sec sec-type="remarks" id="SECID0EHQAE"><title>Remarks.</title><p>Of 20 specimens, six have intestinal caeca which are slightly lobuled ventrally.</p></tp:treatment-sec><tp:treatment-sec sec-type="Vietnamese name" id="SECID0EMQAE"><title>Vietnamese name.</title><p>Giun pegu.</p><fig id="F7" position="float" orientation="portrait"><object-id xmlns:xlink="http://www.w3.org/1999/xlink" content-type="doi" xlink:type="simple">10.3897/zookeys.932.50314.figure7</object-id><object-id xmlns:xlink="http://www.w3.org/1999/xlink" content-type="arpha" xlink:type="simple">40CAB8DC-D956-5285-A9AC-37AB6D059C5E</object-id><label>Figure 7.</label><caption><p><italic><tp:taxon-name><tp:taxon-name-part taxon-name-part-type="genus" reg="Metaphire">Metaphire</tp:taxon-name-part> <tp:taxon-name-part taxon-name-part-type="species" reg="peguana">peguana</tp:taxon-name-part></tp:taxon-name></italic> (Rosa, 1890) <bold>A</bold> Male region, ventral view <bold>B</bold> spermathecal region, ventral view <bold>C</bold> left spermathecae <bold>D</bold> left prostatic gland <bold>E</bold> intestinal caecum. Scale bar: 1mm.</p></caption><graphic xmlns:xlink="http://www.w3.org/1999/xlink" xlink:href="zookeys-932-001-g007.jpg" position="float" orientation="portrait" xlink:type="simple" id="oo_409113.jpg"><uri content-type="original_file" xlink:type="simple">https://binary.pensoft.net/fig/409113</uri></graphic></fig></tp:treatment-sec></tp:taxon-treatment>
