# Supplementary material for: The megascolecid earthworms (Annelida, Oligochaeta, Megascolecidae) in the Phu Quoc island, Vietnam, with descriptions of three new species
Source: Zookeys. 2020 May 12;932:1–25. doi: 10.3897/zookeys.932.50314 (PMC7237527; doi:10.3897/zookeys.932.50314)
Supplement: XML Treatment for Metaphire planata [file zookeys.932.50314-treatment7.xml]

<!DOCTYPE tp:taxon-treatment
  PUBLIC "-//TaxonX//DTD Taxonomic Treatment Publishing DTD v0 20100105//EN" "tax-treatment-NSO.dtd">
<tp:taxon-treatment xmlns:tp="http://www.plazi.org/taxpub"><tp:treatment-meta><kwd-group><label>Taxon classification</label><kwd><named-content xmlns:xlink="http://www.w3.org/1999/xlink" content-type="kingdom">Animalia</named-content></kwd><kwd><named-content xmlns:xlink="http://www.w3.org/1999/xlink" content-type="order">Opisthopora</named-content></kwd><kwd><named-content xmlns:xlink="http://www.w3.org/1999/xlink" content-type="family">Megascolecidae</named-content></kwd></kwd-group><mixed-citation publication-type="journal"><person-group><name><surname>Nguyen</surname><given-names>Tung T.</given-names></name><name><surname>Lam</surname><given-names>Dang H.</given-names></name><name><surname>Trinh</surname><given-names>Binh T. K.</given-names></name><name><surname>Nguyen</surname><given-names>Anh D.</given-names></name></person-group><article-title>The megascolecid earthworms (<tp:taxon-name><tp:taxon-name-part taxon-name-part-type="phylum">Annelida</tp:taxon-name-part></tp:taxon-name>, <tp:taxon-name><tp:taxon-name-part taxon-name-part-type="subclass">Oligochaeta</tp:taxon-name-part></tp:taxon-name>, <tp:taxon-name><tp:taxon-name-part taxon-name-part-type="family">Megascolecidae</tp:taxon-name-part></tp:taxon-name>) in the Phu Quoc island, Vietnam, with descriptions of three new species</article-title><source>Zookeys</source><day>12</day><month>5</month><year>2020</year><volume>932</volume><fpage>1</fpage><lpage>25</lpage><pub-id pub-id-type="doi">10.3897/zookeys.932.50314</pub-id></mixed-citation></tp:treatment-meta><tp:nomenclature><tp:taxon-name><object-id xmlns:xlink="http://www.w3.org/1999/xlink" content-type="arpha" xlink:type="simple">FA5A8168-0088-5299-B995-B11C60BF5FDA</object-id>
                  <tp:taxon-name-part taxon-name-part-type="genus" reg="Metaphire">Metaphire</tp:taxon-name-part>
                  <tp:taxon-name-part taxon-name-part-type="species" reg="planata">planata</tp:taxon-name-part>
                </tp:taxon-name><tp:taxon-authority>(Gates, 1926)</tp:taxon-authority><xref ref-type="fig" rid="F8">Fig. 8</xref></tp:nomenclature><tp:treatment-sec sec-type="material" id="SECID0E2SAE"><title>Material examined.</title><p>10 matures (<abbrev xmlns:xlink="http://www.w3.org/1999/xlink" content-type="institution" xlink:title="Can Tho University" id="ABBRID0EBTAE" xlink:type="simple">CTU</abbrev>-EW.005.030), industrial tree plantations (<named-content xmlns:xlink="http://www.w3.org/1999/xlink" content-type="dwc:verbatimCoordinates" xlink:type="simple"><named-content content-type="geo-json" specific-use="{&#34;type&#34;:&#34;Point&#34;,&#34;coordinates&#34;:[104.010556,10.158611]}" id="NCID0EJTAE" xlink:type="simple">10°09'31"N, 104°00'38"E</named-content></named-content>), 25 m, 5 November 2016, coll. Lam HD &amp; Trinh TKB; 21 matures (<abbrev xmlns:xlink="http://www.w3.org/1999/xlink" content-type="institution" xlink:title="Can Tho University" id="ABBRID0ENTAE" xlink:type="simple">CTU</abbrev>-EW.005.031), residential gardens (<named-content xmlns:xlink="http://www.w3.org/1999/xlink" content-type="dwc:verbatimCoordinates" xlink:type="simple"><named-content content-type="geo-json" specific-use="{&#34;type&#34;:&#34;Point&#34;,&#34;coordinates&#34;:[103.968333,10.202500]}" id="NCID0EVTAE" xlink:type="simple">10°12'09"N, 103°58'06"E</named-content></named-content>), 36 m, 5 November 2016, coll. Lam HD &amp; Trinh TKB.</p></tp:treatment-sec><tp:treatment-sec sec-type="diagnosis" id="SECID0EZTAE"><title>Diagnosis.</title><p>Medium-sized. Prostomium epilobous. First dorsal pore in 11/12. Two pairs of spermathecal pores in lateral intersegments 6/7/8. Male pores located inside copulatory pouches in xviii. Genital markings absent in the male region, but 1–3 located near each spermathecal pore. Intestinal caeca simple. Holandric. Testis sacs separated. Accessory glands present, sac-shaped. Septa 8/9/10 absent.</p></tp:treatment-sec><tp:treatment-sec sec-type="habitat" id="SECID0E5TAE"><title>Habitats.</title><p>The species was commonly found in residential gardens and industrial tree plantations. They live in leaf litter and upper soil layer.</p></tp:treatment-sec><tp:treatment-sec sec-type="Vietnamese name" id="SECID0EDUAE"><title>Vietnamese name.</title><p>Giun plana.</p></tp:treatment-sec><tp:treatment-sec sec-type="remarks" id="SECID0EIUAE"><title>Remarks.</title><p>The species has been commonly found in southern Vietnam. However, it was erroneously identified as <italic><tp:taxon-name><tp:taxon-name-part taxon-name-part-type="genus" reg="Metaphire">Metaphire</tp:taxon-name-part> <tp:taxon-name-part taxon-name-part-type="species" reg="californica">californica</tp:taxon-name-part></tp:taxon-name></italic> (<xref ref-type="bibr" rid="B13">Nguyen 2014</xref>, as <italic><tp:taxon-name><tp:taxon-name-part taxon-name-part-type="genus" reg="Pheretima">Pheretima</tp:taxon-name-part> <tp:taxon-name-part taxon-name-part-type="species" reg="california">california</tp:taxon-name-part></tp:taxon-name></italic>: sic!; <xref ref-type="bibr" rid="B14">Nguyen et al. 2016</xref>, <xref ref-type="bibr" rid="B15">2017</xref>), but recently corrected (<xref ref-type="bibr" rid="B12">Nguyen et al. 2019</xref>). In addition, it has not been recorded from the small islands of Lai Son, An Son, and Hon Tre, which are located between Phu Quoc island and southern Vietnam (<xref ref-type="bibr" rid="B15">Nguyen et al. 2017</xref>).</p><fig id="F8" position="float" orientation="portrait"><object-id xmlns:xlink="http://www.w3.org/1999/xlink" content-type="doi" xlink:type="simple">10.3897/zookeys.932.50314.figure8</object-id><object-id xmlns:xlink="http://www.w3.org/1999/xlink" content-type="arpha" xlink:type="simple">6A0AC494-252C-5803-B4A9-A9B3D2DE95CD</object-id><label>Figure 8.</label><caption><p><italic><tp:taxon-name><tp:taxon-name-part taxon-name-part-type="genus" reg="Metaphire">Metaphire</tp:taxon-name-part> <tp:taxon-name-part taxon-name-part-type="species" reg="planata">planata</tp:taxon-name-part></tp:taxon-name></italic> (Gates, 1926) <bold>A</bold> Male region, ventral view <bold>B</bold> spermathecal region, lateral view <bold>C</bold> left spermathecae <bold>D</bold> right prostatic gland <bold>E</bold> intestinal caecum. Scale bar: 1mm.</p></caption><graphic xmlns:xlink="http://www.w3.org/1999/xlink" xlink:href="zookeys-932-001-g008.jpg" position="float" orientation="portrait" xlink:type="simple" id="oo_409114.jpg"><uri content-type="original_file" xlink:type="simple">https://binary.pensoft.net/fig/409114</uri></graphic></fig></tp:treatment-sec><ref-list><ref id="B13"><mixed-citation xmlns:xlink="http://www.w3.org/1999/xlink" xlink:type="simple"><person-group><name name-style="western"><surname>Nguyen</surname><given-names>TT</given-names></name></person-group> (<year>2014</year>) <article-title>Checklist and some remarks on faunistic characteristics of earthworms in the Mekong Delta, Vietnam.</article-title><source>Journal of Science, Cantho University, Section A: Science, Technology and Environment</source><volume>32</volume>: <fpage>106</fpage>–<lpage>119</lpage>.</mixed-citation></ref><ref id="B14"><mixed-citation xmlns:xlink="http://www.w3.org/1999/xlink" xlink:type="simple"><person-group><name name-style="western"><surname>Nguyen</surname><given-names>TT</given-names></name><name name-style="western"><surname>Nguyen</surname><given-names>AD</given-names></name><name name-style="western"><surname>Tran</surname><given-names>TT</given-names></name><name name-style="western"><surname>Blakemore</surname><given-names>RJ</given-names></name></person-group> (<year>2016</year>) <article-title>A comprehensive checklist of earthworm species and subspecies from Vietnam (<tp:taxon-name><tp:taxon-name-part taxon-name-part-type="phylum">Annelida</tp:taxon-name-part></tp:taxon-name>: <tp:taxon-name><tp:taxon-name-part taxon-name-part-type="class">Clitellata</tp:taxon-name-part></tp:taxon-name>: <tp:taxon-name><tp:taxon-name-part taxon-name-part-type="subclass">Oligochaeta</tp:taxon-name-part></tp:taxon-name>: <tp:taxon-name><tp:taxon-name-part taxon-name-part-type="family">Almidae</tp:taxon-name-part></tp:taxon-name>, <tp:taxon-name><tp:taxon-name-part taxon-name-part-type="family">Eudrilidae</tp:taxon-name-part></tp:taxon-name>, <tp:taxon-name><tp:taxon-name-part taxon-name-part-type="family">Glossoscolecidae</tp:taxon-name-part></tp:taxon-name>, <tp:taxon-name><tp:taxon-name-part taxon-name-part-type="family">Lumbricidae</tp:taxon-name-part></tp:taxon-name>, <tp:taxon-name><tp:taxon-name-part taxon-name-part-type="family">Megascolecidae</tp:taxon-name-part></tp:taxon-name>, <tp:taxon-name><tp:taxon-name-part taxon-name-part-type="family">Moniligastridae</tp:taxon-name-part></tp:taxon-name>, <tp:taxon-name><tp:taxon-name-part taxon-name-part-type="family">Ocnerodrilidae</tp:taxon-name-part></tp:taxon-name>, <tp:taxon-name><tp:taxon-name-part taxon-name-part-type="family">Octochaetidae</tp:taxon-name-part></tp:taxon-name>).</article-title><source>Zootaxa</source><volume>4140</volume>: <fpage>1</fpage>–<lpage>92</lpage>. <ext-link xlink:type="simple" ext-link-type="doi" xlink:href="10.11646/zootaxa.4140.1.1">https://doi.org/10.11646/zootaxa.4140.1.1</ext-link></mixed-citation></ref><ref id="B15"><mixed-citation xmlns:xlink="http://www.w3.org/1999/xlink" xlink:type="simple"><person-group><name name-style="western"><surname>Nguyen</surname><given-names>TT</given-names></name><name name-style="western"><surname>Trinh</surname><given-names>KB</given-names></name><name name-style="western"><surname>Nguyen</surname><given-names>HL</given-names></name><name name-style="western"><surname>Nguyen</surname><given-names>AD</given-names></name></person-group> (<year>2017</year>) <article-title>Earthworms (<tp:taxon-name><tp:taxon-name-part taxon-name-part-type="phylum">Annelida</tp:taxon-name-part></tp:taxon-name>: <tp:taxon-name><tp:taxon-name-part taxon-name-part-type="subclass">Oligochaeta</tp:taxon-name-part></tp:taxon-name>) from islands of Kien Hai District, Kien Giang Province, Vietnam, with descriptions of two new species and one subspecies.</article-title><source>Journal of Natural History</source><volume>51</volume>(<issue>15–16</issue>): <fpage>883</fpage>–<lpage>915</lpage>. <ext-link xlink:type="simple" ext-link-type="doi" xlink:href="10.1080/00222933.2017.1294213">https://doi.org/10.1080/00222933.2017.1294213</ext-link></mixed-citation></ref><ref id="B12"><mixed-citation xmlns:xlink="http://www.w3.org/1999/xlink" xlink:type="simple"><person-group><name name-style="western"><surname>Nguyen</surname><given-names>QN</given-names></name><name name-style="western"><surname>Nguyen</surname><given-names>VT</given-names></name><name name-style="western"><surname>Duong</surname><given-names>CT</given-names></name><name name-style="western"><surname>Le</surname><given-names>VN</given-names></name><name name-style="western"><surname>Nguyen</surname><given-names>TT</given-names></name></person-group> (<year>2019</year>) Species diversity of earthworms in Dong Nai province, Vietnam. Tap Chi Sinh Hoc 41(2se1–2): 117–129.</mixed-citation></ref></ref-list></tp:taxon-treatment>
