# Supplementary material for: The megascolecid earthworms (Annelida, Oligochaeta, Megascolecidae) in the Phu Quoc island, Vietnam, with descriptions of three new species
Source: Zookeys. 2020 May 12;932:1–25. doi: 10.3897/zookeys.932.50314 (PMC7237527; doi:10.3897/zookeys.932.50314)
Supplement: XML Treatment for Metaphire dorsobitheca [file zookeys.932.50314-treatment9.xml]

<!DOCTYPE tp:taxon-treatment
  PUBLIC "-//TaxonX//DTD Taxonomic Treatment Publishing DTD v0 20100105//EN" "tax-treatment-NSO.dtd">
<tp:taxon-treatment xmlns:tp="http://www.plazi.org/taxpub"><tp:treatment-meta><kwd-group><label>Taxon classification</label><kwd><named-content xmlns:xlink="http://www.w3.org/1999/xlink" content-type="kingdom">Animalia</named-content></kwd><kwd><named-content xmlns:xlink="http://www.w3.org/1999/xlink" content-type="order">Opisthopora</named-content></kwd><kwd><named-content xmlns:xlink="http://www.w3.org/1999/xlink" content-type="family">Megascolecidae</named-content></kwd></kwd-group><mixed-citation publication-type="journal"><person-group><name><surname>Nguyen</surname><given-names>Tung T.</given-names></name><name><surname>Lam</surname><given-names>Dang H.</given-names></name><name><surname>Trinh</surname><given-names>Binh T. K.</given-names></name><name><surname>Nguyen</surname><given-names>Anh D.</given-names></name></person-group><article-title>The megascolecid earthworms (<tp:taxon-name><tp:taxon-name-part taxon-name-part-type="phylum">Annelida</tp:taxon-name-part></tp:taxon-name>, <tp:taxon-name><tp:taxon-name-part taxon-name-part-type="subclass">Oligochaeta</tp:taxon-name-part></tp:taxon-name>, <tp:taxon-name><tp:taxon-name-part taxon-name-part-type="family">Megascolecidae</tp:taxon-name-part></tp:taxon-name>) in the Phu Quoc island, Vietnam, with descriptions of three new species</article-title><source>Zookeys</source><day>12</day><month>5</month><year>2020</year><volume>932</volume><fpage>1</fpage><lpage>25</lpage><pub-id pub-id-type="doi">10.3897/zookeys.932.50314</pub-id></mixed-citation></tp:treatment-meta><tp:nomenclature><tp:taxon-name><object-id xmlns:xlink="http://www.w3.org/1999/xlink" content-type="arpha" xlink:type="simple">FB172F8E-C3AD-5792-AFA1-C66770A30CD7</object-id>
                  <tp:taxon-name-part taxon-name-part-type="genus" reg="Metaphire">Metaphire</tp:taxon-name-part>
                  <tp:taxon-name-part taxon-name-part-type="species" reg="dorsobitheca">dorsobitheca</tp:taxon-name-part>
                </tp:taxon-name><tp:taxon-authority>(Thai &amp; Huynh, 1992)</tp:taxon-authority><xref ref-type="fig" rid="F10">Fig. 10</xref></tp:nomenclature><tp:treatment-sec sec-type="material" id="SECID0EW2AE"><title>Material examined.</title><p>1 mature (<abbrev xmlns:xlink="http://www.w3.org/1999/xlink" content-type="institution" xlink:title="Can Tho University" id="ABBRID0E32AE" xlink:type="simple">CTU</abbrev>–EW.191.h01), 9 matures (<abbrev xmlns:xlink="http://www.w3.org/1999/xlink" content-type="institution" xlink:title="Can Tho University" id="ABBRID0EB3AE" xlink:type="simple">CTU</abbrev>-EW.191.p02), 24 matures (<abbrev xmlns:xlink="http://www.w3.org/1999/xlink" content-type="institution" xlink:title="Can Tho University" id="ABBRID0EG3AE" xlink:type="simple">CTU</abbrev>-EW.191.03), Kien Giang Province, Phu Quoc island, industrial tree plantations (<named-content xmlns:xlink="http://www.w3.org/1999/xlink" content-type="dwc:verbatimCoordinates" xlink:type="simple"><named-content content-type="geo-json" specific-use="{&#34;type&#34;:&#34;Point&#34;,&#34;coordinates&#34;:[104.010556,10.158611]}" id="NCID0EO3AE" xlink:type="simple">10°09'31"N, 104°00'38"E</named-content></named-content>), 16 m, 5 November 2016, coll. Lam HD &amp; Trinh TKB.</p></tp:treatment-sec><tp:treatment-sec sec-type="diagnosis" id="SECID0ES3AE"><title>Diagnosis.</title><p>Small to medium-sized. Prostomium epilobous. First dorsal pore in 12/13. Three pairs of spermathecal pores in dorsal intersegments 6/7/8/9. Male pores located inside copulatory pouches in xviii. No genital markings. Penial setae present. Intestinal caeca simple. Holandric. Testis sacs connected in xi. Septa 8/9/10 absent.</p></tp:treatment-sec><tp:treatment-sec sec-type="description" id="SECID0EX3AE"><title>Re-description.</title><p>Body cylindrical, small to medium-sized, length 81–118 mm, diameter 3.3–3.7 mm, segments 106–142, weight 0.5–0.8 g. Body uniformly whitish grey, clitellum darkish brown. Prostomium 1/2 epilobous. First dorsal pore in 12/13. Pre-clitellum setae stouter and sparser than post-clitellum setae; setal numbers: 44–47 in viii, 54–58 in xxx, 7–8 between two openings of copulatory pouches; setal distance aa &gt; ab, zz ≥ zy. Clitellum within xiv–xvi, slightly flattened ventrally, without setae and dorsal pores. Female pore single, in mid-ventral xiv.</p><p>Three pairs of spermathecal pores in dorsal intersegments 6/7/8/9, located near dorsal line. Genital markings absent in the spermathecal region. Male pores located inside copulatory pouches in xviii; ventral distance between two openings of copulatory pouches about 0.3× body circumference. No genital markings in the male region.</p><p>Septa 5/6/7/8 thick, 8/9/10/11 absent, 11/12/13 thin. Oesophageal gizzard within viii–xi. Intestinal origin at xv. Intestinal caeca simple, within xxvii–xxv. Last hearts in xiii. Typhlosole lamelliform. Lymph glands lobuled, from 17/18.</p><p>Three pairs of spermathecae in vii–ix. Ampulla clavate; ducts long. Diverticula thin, waved, shorter than ampulla, attached to the base of ampulla; seminal chamber ellipsoid. No accessory glands.</p><p>Holandric. Testis sacs in xi, connected. Seminal vesicles xi and xii well developed. Ovaries in 12/13. Ovisacs invisible. Prostate glands racemose, within xvii–xxii; ducts spherical, enlarged basally, ending at bell-shaped copulatory pouches. Each copulatory pouch with a penial seta. Two pairs of accessory glands attached to copulatory pouches.</p></tp:treatment-sec><tp:treatment-sec sec-type="habitat" id="SECID0EA4AE"><title>Habitats.</title><p>The species was collected in the depth of 0–10 cm of sandy soils in bushes and residential gardens.</p></tp:treatment-sec><tp:treatment-sec sec-type="Vietnamese name" id="SECID0EF4AE"><title>Vietnamese name.</title><p>Giun buồng giao phối hình chuông.</p></tp:treatment-sec><tp:treatment-sec sec-type="remarks" id="SECID0EK4AE"><title>Remarks.</title><p>Compared to the original description of <italic><tp:taxon-name><tp:taxon-name-part taxon-name-part-type="genus" reg="Metaphire">M.</tp:taxon-name-part> <tp:taxon-name-part taxon-name-part-type="species" reg="dorsobitheca">dorsobitheca</tp:taxon-name-part></tp:taxon-name></italic> by <xref ref-type="bibr" rid="B22">Thai et al. (1992)</xref>, our specimens differ in minor way: slightly larger size (length: 81–118mm vs 54 mm, diameter: 3.3–3.7 vs 2 mm), more segments (106–142 vs 76), first dorsal pore (12/13 vs 10/11), absence of septum 10/11 (vs presence), the origin of intestine (xv vs xvi), and shape of spermathecal ampulla (sac-shaped vs clavate).</p><p><italic><tp:taxon-name><tp:taxon-name-part taxon-name-part-type="genus" reg="Metaphire">Metaphire</tp:taxon-name-part> <tp:taxon-name-part taxon-name-part-type="species" reg="dorsobitheca">dorsobitheca</tp:taxon-name-part></tp:taxon-name></italic> was previously known only in its type locality (Dak No, Dak Lak Province). This is first time that this species has been found elsewhere.</p><fig id="F10" position="float" orientation="portrait"><object-id xmlns:xlink="http://www.w3.org/1999/xlink" content-type="doi" xlink:type="simple">10.3897/zookeys.932.50314.figure10</object-id><object-id xmlns:xlink="http://www.w3.org/1999/xlink" content-type="arpha" xlink:type="simple">0EE9ACFE-A39A-5739-9525-5AE7E3EFCD31</object-id><label>Figure 10.</label><caption><p><italic><tp:taxon-name><tp:taxon-name-part taxon-name-part-type="genus" reg="Metaphire">Metaphire</tp:taxon-name-part> <tp:taxon-name-part taxon-name-part-type="species" reg="dorsobitheca">dorsobitheca</tp:taxon-name-part></tp:taxon-name></italic> (Thai et Huynh, 1992) (<abbrev xmlns:xlink="http://www.w3.org/1999/xlink" content-type="institution" xlink:title="Can Tho University" id="ABBRID0E65AE" xlink:type="simple">CTU</abbrev>–EW.191.h01) <bold>A1, A2</bold> Male region, ventral view <bold>B1, B2</bold> right spermathecae <bold>C</bold> spermathecal region, dorsal view <bold>D1, D2</bold> intestinal caecum <bold>E</bold> Testis sacs and vesicles <bold>F1, F2</bold> left prostatic gland <bold>G</bold> transection via copulatory pouch. Scale bar: 1mm.</p></caption><graphic xmlns:xlink="http://www.w3.org/1999/xlink" xlink:href="zookeys-932-001-g010.jpg" position="float" orientation="portrait" xlink:type="simple" id="oo_409116.jpg"><uri content-type="original_file" xlink:type="simple">https://binary.pensoft.net/fig/409116</uri></graphic></fig></tp:treatment-sec><ref-list><ref id="B22"><mixed-citation xmlns:xlink="http://www.w3.org/1999/xlink" xlink:type="simple"><person-group><name name-style="western"><surname>Thai</surname><given-names>TB</given-names></name><name name-style="western"><surname>Do</surname><given-names>VN</given-names></name><name name-style="western"><surname>Huynh</surname><given-names>TK</given-names></name></person-group> (<year>1992</year>) <article-title>New species of earthworms of genus <italic><tp:taxon-name><tp:taxon-name-part taxon-name-part-type="genus">Pheretima</tp:taxon-name-part></tp:taxon-name></italic> Kinberg, 1867 (<tp:taxon-name><tp:taxon-name-part taxon-name-part-type="family">Megascolecidae</tp:taxon-name-part></tp:taxon-name>, <tp:taxon-name><tp:taxon-name-part taxon-name-part-type="subclass">Oligochaeta</tp:taxon-name-part></tp:taxon-name>) belonging the bank of streams Xuan Nha Moc Chau (Son La Province) and Dac No, Dac Ken (Dac Lac Province).</article-title><source>Tap Chi Sinh Hoc</source><volume>14</volume>(<issue>4</issue>): <fpage>1</fpage>–<lpage>3</lpage>.</mixed-citation></ref></ref-list></tp:taxon-treatment>
