# Supplementary material for: The megascolecid earthworms (Annelida, Oligochaeta, Megascolecidae) in the Phu Quoc island, Vietnam, with descriptions of three new species
Source: Zookeys. 2020 May 12;932:1–25. doi: 10.3897/zookeys.932.50314 (PMC7237527; doi:10.3897/zookeys.932.50314)
Supplement: XML Treatment for Amynthas catenatus [file zookeys.932.50314-treatment10.xml]

<!DOCTYPE tp:taxon-treatment
  PUBLIC "-//TaxonX//DTD Taxonomic Treatment Publishing DTD v0 20100105//EN" "tax-treatment-NSO.dtd">
<tp:taxon-treatment xmlns:tp="http://www.plazi.org/taxpub"><tp:treatment-meta><kwd-group><label>Taxon classification</label><kwd><named-content xmlns:xlink="http://www.w3.org/1999/xlink" content-type="kingdom">Animalia</named-content></kwd><kwd><named-content xmlns:xlink="http://www.w3.org/1999/xlink" content-type="order">Opisthopora</named-content></kwd><kwd><named-content xmlns:xlink="http://www.w3.org/1999/xlink" content-type="family">Megascolecidae</named-content></kwd></kwd-group><mixed-citation publication-type="journal"><person-group><name><surname>Nguyen</surname><given-names>Tung T.</given-names></name><name><surname>Lam</surname><given-names>Dang H.</given-names></name><name><surname>Trinh</surname><given-names>Binh T. K.</given-names></name><name><surname>Nguyen</surname><given-names>Anh D.</given-names></name></person-group><article-title>The megascolecid earthworms (<tp:taxon-name><tp:taxon-name-part taxon-name-part-type="phylum">Annelida</tp:taxon-name-part></tp:taxon-name>, <tp:taxon-name><tp:taxon-name-part taxon-name-part-type="subclass">Oligochaeta</tp:taxon-name-part></tp:taxon-name>, <tp:taxon-name><tp:taxon-name-part taxon-name-part-type="family">Megascolecidae</tp:taxon-name-part></tp:taxon-name>) in the Phu Quoc island, Vietnam, with descriptions of three new species</article-title><source>Zookeys</source><day>12</day><month>5</month><year>2020</year><volume>932</volume><fpage>1</fpage><lpage>25</lpage><pub-id pub-id-type="doi">10.3897/zookeys.932.50314</pub-id></mixed-citation></tp:treatment-meta><tp:nomenclature><tp:taxon-name><object-id xmlns:xlink="http://www.w3.org/1999/xlink" content-type="arpha" xlink:type="simple">4F26309B-80C3-5222-A171-AA0CE35F26AB</object-id>
                  <tp:taxon-name-part taxon-name-part-type="genus" reg="Amynthas">Amynthas</tp:taxon-name-part>
                  <tp:taxon-name-part taxon-name-part-type="species" reg="catenatus">catenatus</tp:taxon-name-part>
                  <object-id xmlns:xlink="http://www.w3.org/1999/xlink" content-type="zoobank" xlink:type="simple">http://zoobank.org/099A7863-3A99-45C7-B985-1B710D74371C</object-id>
                </tp:taxon-name><tp:taxon-status xmlns:xlink="http://www.w3.org/1999/xlink" xlink:type="simple">sp. nov.</tp:taxon-status><xref ref-type="fig" rid="F11">Fig. 11</xref><xref ref-type="table" rid="T1">, Table 1</xref></tp:nomenclature><tp:treatment-sec sec-type="material" id="SECID0EUBAG"><title>Material examined.</title><p><bold><italic>Holotype</italic></bold>: 1 mature (<abbrev xmlns:xlink="http://www.w3.org/1999/xlink" content-type="institution" xlink:title="Can Tho University" id="ABBRID0E6BAG" xlink:type="simple">CTU</abbrev>-EW.189.h01), Kien Giang Province, Phu Quoc island, industrial tree plantations (<named-content xmlns:xlink="http://www.w3.org/1999/xlink" content-type="dwc:verbatimCoordinates" xlink:type="simple"><named-content content-type="geo-json" specific-use="{&#34;type&#34;:&#34;Point&#34;,&#34;coordinates&#34;:[104.014167,10.103056]}" id="NCID0EHCAG" xlink:type="simple">10°06'11"N, 104°00'51"E</named-content></named-content>), 20 m, 6 November 2016, coll. Lam HD &amp; Trinh TKB.</p><p><bold><italic>Paratypes</italic></bold>: 9 matures (<abbrev xmlns:xlink="http://www.w3.org/1999/xlink" content-type="institution" xlink:title="Can Tho University" id="ABBRID0ESCAG" xlink:type="simple">CTU</abbrev>-EW.189.p02), same data as for holotype.</p><p><bold><italic>Non-types</italic></bold>: 8 matures (<abbrev xmlns:xlink="http://www.w3.org/1999/xlink" content-type="institution" xlink:title="Can Tho University" id="ABBRID0E5CAG" xlink:type="simple">CTU</abbrev>-EW.189.03), same data as for holotype.</p></tp:treatment-sec><tp:treatment-sec sec-type="diagnosis" id="SECID0EDDAG"><title>Diagnosis.</title><p>Small to medium-sized, length 51–54 mm, diameter 2.2–2.5 mm, segments 85–89. Prostomium epilobous. Four pairs of spermathecal pores in lateroventral intersegments 5/6/7/8/9. Male pores in xviii, without copulatory pouches. Genital markings arranged in two transverse line in front of and behind the setal ring xviii. Intestinal caeca simple. Holandric. Testis sacs in xi and xii, separated. Septa 8/9/10 absent.</p></tp:treatment-sec><tp:treatment-sec sec-type="etymology" id="SECID0EIDAG"><title>Etymology.</title><p>“<italic><tp:taxon-name><tp:taxon-name-part taxon-name-part-type="genus" reg="Amynthas"/><tp:taxon-name-part taxon-name-part-type="species" reg="catenatus">catenatus</tp:taxon-name-part></tp:taxon-name></italic>”, an adjective in apposition, to emphasize the chained seminal chamber of diverticula.</p></tp:treatment-sec><tp:treatment-sec sec-type="description" id="SECID0EYDAG"><title>Description.</title><p>Body cylindrical, small to medium-sized, length 51–54 mm, diameter 2.2–2.5 mm, segments 85–89, weight 1.2–1.4 g. Body uniformly whitish grey, clitellum darkish brown. Prostomium 1/2 epilobous. First dorsal pore in 5/6. Pre-clitellum setae stouter and sparser than post-clitellum setae; setal numbers: 47–54 in viii, 46–48 in xxx, no setae between two male porophores; setal distance: aa &gt; ab, zz &gt; zy. Clitellum within xiv–xvi, slightly flattened ventrally, without setae and dorsal pores. Female pore single, in mid-ventral xiv.</p><p>Four pairs of spermathecal pores in lateroventral intersegments 5/6/7/8/9. No genital markings in the spermathecal region.</p><p>Male porophores small in xviii, without copulatory pouches; ventral distance between two male pores about 0.25–0.28× body circumference. About 8–12 small genital markings ventrally arranged in two transverse lines in front of and behind the setal ring xviii.</p><p>Septa 5/6/7/8 thick, 8/9/10 absent, 10/11/12 thick. Oesophageal gizzard within viii–x. Intestinal origin at xv. Intestinal caeca simple, within xxvii–xxvi. Last hearts in xiii. Pharyngeal micronephridia in 5/6/7. Typhlosole lamelliform. Lymph glands absent.</p><p>Spermathecae paired in vi–ix. Ampulla clavate; ducts not clearly distinct from ampulla. Diverticula slightly waved, attached to the base of ampulla; seminal chamber small, chained-shaped with 2 or 3 parts. No accessory glands.</p><p>Holandric. Testis sacs in x and xi, connected. Seminal vesicles well developed in xi and xii. Ovaries in 12/13. Ovisacs invisible. Prostate glands deeply lobuled within xvi–xx; ducts U-shaped. No accessory glands.</p></tp:treatment-sec><tp:treatment-sec sec-type="habitat" id="SECID0ECEAG"><title>Habitats.</title><p>The species was only collected under leaf litter in <italic><tp:taxon-name><tp:taxon-name-part taxon-name-part-type="genus" reg="Piper">Piper</tp:taxon-name-part></tp:taxon-name></italic> plantations.</p></tp:treatment-sec><tp:treatment-sec sec-type="Vietnamese name" id="SECID0EPEAG"><title>Vietnamese name.</title><p>Giun buồng tinh hình chuỗi.</p></tp:treatment-sec><tp:treatment-sec sec-type="remarks" id="SECID0EUEAG"><title>Remarks.</title><p>The new species can be assigned to the <italic><tp:taxon-name><tp:taxon-name-part taxon-name-part-type="genus" reg="Amynthas">A.</tp:taxon-name-part> <tp:taxon-name-part taxon-name-part-type="species" reg="corticis">corticis</tp:taxon-name-part></tp:taxon-name></italic> group, which is characterized by having four pairs of spermathecal pores in 5/6/7/8/9 and holandric (<xref ref-type="bibr" rid="B19">Sims and Easton 1972</xref>). This group has 108 described species worldwide, of which 17 have been recorded in Vietnam (<xref ref-type="bibr" rid="B7">Gates 1972</xref>; <xref ref-type="bibr" rid="B19">Sims and Easton 1972</xref>; <xref ref-type="bibr" rid="B2">Chang et al. 2009</xref>; <xref ref-type="bibr" rid="B14">Nguyen et al. 2016</xref>; <xref ref-type="bibr" rid="B25">Xiao 2019</xref>).</p><p>Compared to <italic><tp:taxon-name><tp:taxon-name-part taxon-name-part-type="genus" reg="Amynthas">A.</tp:taxon-name-part> <tp:taxon-name-part taxon-name-part-type="species" reg="corticis">corticis</tp:taxon-name-part></tp:taxon-name></italic> (Kinberg, 1867), the new species differs in its smaller size (length 51–54 mm, diameter 2.2–2.5 mm vs length 45–170 mm, diameter 3.0–6.0 mm), first dorsal pore in 5/6 (vs in 11/12), and absence of pre-clitellar genital markings (vs genital markings paired near spermathecal pores). In addition, <italic><tp:taxon-name><tp:taxon-name-part taxon-name-part-type="genus" reg="Amynthas">A.</tp:taxon-name-part> <tp:taxon-name-part taxon-name-part-type="species" reg="catenatus">catenatus</tp:taxon-name-part></tp:taxon-name></italic> sp. nov. has 8–12 small genital markings ventrally arranged in two transverse lines in presetal and postsetal xviii, a clavate spermathecal ampulla, slightly wavy diverticula and attached to the base of ampulla, and a small seminal chamber, which is chained-shaped with 2 or 3 parts. On the contrary, <italic><tp:taxon-name><tp:taxon-name-part taxon-name-part-type="genus" reg="Amynthas">A.</tp:taxon-name-part> <tp:taxon-name-part taxon-name-part-type="species" reg="corticis">corticis</tp:taxon-name-part></tp:taxon-name></italic> has two pairs of small circular genital markings located next to male pores in presetal and postsetal xviii, an ovoid ampulla, and a blunt, ovoid diverticula with straight stalk.</p><p>Within the <italic><tp:taxon-name><tp:taxon-name-part taxon-name-part-type="genus" reg="Amynthas">A.</tp:taxon-name-part> <tp:taxon-name-part taxon-name-part-type="species" reg="corticis">corticis</tp:taxon-name-part></tp:taxon-name></italic> group, <italic><tp:taxon-name><tp:taxon-name-part taxon-name-part-type="genus" reg="Amynthas">Amynthas</tp:taxon-name-part> <tp:taxon-name-part taxon-name-part-type="species" reg="catenatus">catenatus</tp:taxon-name-part></tp:taxon-name></italic> sp. nov. is fairly similar to <italic><tp:taxon-name><tp:taxon-name-part taxon-name-part-type="genus" reg="Amynthas">A.</tp:taxon-name-part> <tp:taxon-name-part taxon-name-part-type="species" reg="divitopapillatus">divitopapillatus</tp:taxon-name-part></tp:taxon-name></italic> (Thai, 1984) and <italic><tp:taxon-name><tp:taxon-name-part taxon-name-part-type="genus" reg="Amynthas">A.</tp:taxon-name-part> <tp:taxon-name-part taxon-name-part-type="species" reg="conhanungensis">conhanungensis</tp:taxon-name-part></tp:taxon-name></italic> (Thai, 1984) in having numerous genital markings in xviii and spermathecal pores in 5/6/7/8/9. However, they are differentiated in the position of first dorsal pore, number and arrangement of genital markings in the male region, presence of septum 8/9, type of intestinal caeca, and body size (summarized in Table <xref ref-type="table" rid="T1">1</xref>).</p><fig id="F11" position="float" orientation="portrait"><object-id xmlns:xlink="http://www.w3.org/1999/xlink" content-type="doi" xlink:type="simple">10.3897/zookeys.932.50314.figure11</object-id><object-id xmlns:xlink="http://www.w3.org/1999/xlink" content-type="arpha" xlink:type="simple">F983B551-E4D5-51C2-9141-6BF648CE0754</object-id><label>Figure 11.</label><caption><p><italic><tp:taxon-name><tp:taxon-name-part taxon-name-part-type="genus" reg="Amynthas">Amynthas</tp:taxon-name-part> <tp:taxon-name-part taxon-name-part-type="species" reg="catenatus">catenatus</tp:taxon-name-part></tp:taxon-name></italic> sp. nov. Holotype <abbrev xmlns:xlink="http://www.w3.org/1999/xlink" content-type="institution" xlink:title="Can Tho University" id="ABBRID0EFJAG" xlink:type="simple">CTU</abbrev>–EW.184.h01 <bold>A1, A2</bold> Male region, ventral view <bold>B1, B2</bold> left prostatic gland <bold>C</bold> spermathecal region, ventral view <bold>D1, D2</bold> left spermathecae <bold>D</bold> testis sacs and vesicles <bold>F1, F2</bold> intestinal caecum <bold>G</bold> transection via male porophore <bold>H</bold> transection via genital marking. Scale bar: 1mm.</p></caption><graphic xmlns:xlink="http://www.w3.org/1999/xlink" xlink:href="zookeys-932-001-g011.jpg" position="float" orientation="portrait" xlink:type="simple" id="oo_409117.jpg"><uri content-type="original_file" xlink:type="simple">https://binary.pensoft.net/fig/409117</uri></graphic></fig><table-wrap id="T1" position="float" orientation="portrait"><label>Table 1.</label><caption><p>Character comparison between <italic><tp:taxon-name><tp:taxon-name-part taxon-name-part-type="genus" reg="Amynthas">A.</tp:taxon-name-part> <tp:taxon-name-part taxon-name-part-type="species" reg="catenatus">catenatus</tp:taxon-name-part></tp:taxon-name></italic> sp. nov., <italic><tp:taxon-name><tp:taxon-name-part taxon-name-part-type="genus" reg="Amynthas">A.</tp:taxon-name-part> <tp:taxon-name-part taxon-name-part-type="species" reg="conhanungensis">conhanungensis</tp:taxon-name-part></tp:taxon-name></italic> and <italic><tp:taxon-name><tp:taxon-name-part taxon-name-part-type="genus" reg="Amynthas">A.</tp:taxon-name-part> <tp:taxon-name-part taxon-name-part-type="species" reg="divitopapillatus">divitopapillatus</tp:taxon-name-part></tp:taxon-name></italic>.</p></caption><table id="TID0ETNBG" rules="all"><tbody><tr><th rowspan="1" colspan="1">Characteristics</th><th rowspan="1" colspan="1">
                          <italic><tp:taxon-name><tp:taxon-name-part taxon-name-part-type="genus" reg="Amynthas">A.</tp:taxon-name-part> <tp:taxon-name-part taxon-name-part-type="species" reg="catenatus">catenatus</tp:taxon-name-part></tp:taxon-name></italic>
                        </th><th rowspan="1" colspan="1">
                          <italic><tp:taxon-name><tp:taxon-name-part taxon-name-part-type="genus" reg="Amynthas">A.</tp:taxon-name-part> <tp:taxon-name-part taxon-name-part-type="species" reg="conhanungensis">conhanungensis</tp:taxon-name-part></tp:taxon-name></italic>
                          <sup>1</sup>
                        </th><th rowspan="1" colspan="1">
                          <italic><tp:taxon-name><tp:taxon-name-part taxon-name-part-type="genus" reg="Amynthas">A.</tp:taxon-name-part> <tp:taxon-name-part taxon-name-part-type="species" reg="divitopapillatus">divitopapillatus</tp:taxon-name-part></tp:taxon-name></italic>
                          <sup>1</sup>
                        </th></tr><tr><td rowspan="1" colspan="1">Length</td><td rowspan="1" colspan="1">51–54</td><td rowspan="1" colspan="1">220–350</td><td rowspan="1" colspan="1">121–126</td></tr><tr><td rowspan="1" colspan="1">Diameter</td><td rowspan="1" colspan="1">2.2–2.5</td><td rowspan="1" colspan="1">7–12</td><td rowspan="1" colspan="1">3–6</td></tr><tr><td rowspan="1" colspan="1">Segments</td><td rowspan="1" colspan="1">85–89</td><td rowspan="1" colspan="1">123–186</td><td rowspan="1" colspan="1">108–112</td></tr><tr><td rowspan="1" colspan="1">First dorsal pore</td><td rowspan="1" colspan="1">5/6</td><td rowspan="1" colspan="1">12/13</td><td rowspan="1" colspan="1">12/13</td></tr><tr><td rowspan="1" colspan="1">GM in spermathecal region</td><td rowspan="1" colspan="1">absent</td><td rowspan="1" colspan="1">numerous, vii–viii</td><td rowspan="1" colspan="1">numerous, vi–ix</td></tr><tr><td rowspan="1" colspan="1">GM in male region</td><td rowspan="1" colspan="1">8–10, two lines, pre- and post-setal in xviii</td><td rowspan="1" colspan="1">4–10, grouped around male pores in xviii</td><td rowspan="1" colspan="1">5–20, grouped around male pores in xviii</td></tr><tr><td rowspan="1" colspan="1">Septum 8/9</td><td rowspan="1" colspan="1">absent</td><td rowspan="1" colspan="1">thin</td><td rowspan="1" colspan="1">absent</td></tr><tr><td rowspan="1" colspan="1">Intestinal caeca</td><td rowspan="1" colspan="1">simple</td><td rowspan="1" colspan="1">lobuled</td><td rowspan="1" colspan="1">simple</td></tr><tr><td rowspan="1" colspan="1">Testis sacs</td><td rowspan="1" colspan="1">connected</td><td rowspan="1" colspan="1">separated</td><td rowspan="1" colspan="1">connected</td></tr><tr><td rowspan="1" colspan="1">Shape of ampulla</td><td rowspan="1" colspan="1">clavate</td><td rowspan="1" colspan="1">oval</td><td rowspan="1" colspan="1">oval</td></tr><tr><td rowspan="1" colspan="1">Seminal chamber</td><td rowspan="1" colspan="1">chained</td><td rowspan="1" colspan="1">twisted</td><td rowspan="1" colspan="1">chained</td></tr></tbody></table><table-wrap-foot><fn><p>Source: <sup>1</sup> = <xref ref-type="bibr" rid="B21">Thai (1984)</xref>.</p></fn></table-wrap-foot></table-wrap></tp:treatment-sec><ref-list><ref id="B21"><mixed-citation xmlns:xlink="http://www.w3.org/1999/xlink" xlink:type="simple"><person-group><name name-style="western"><surname>Thai</surname><given-names>TB</given-names></name></person-group> (<year>1984</year>) <article-title>New species of the genus <italic><tp:taxon-name><tp:taxon-name-part taxon-name-part-type="genus">Pheretima</tp:taxon-name-part></tp:taxon-name></italic> in Vietnam.</article-title><source>Zoologicheskii Zhurnal</source><volume>63</volume>(<issue>9</issue>): <fpage>1317</fpage>–<lpage>1327</lpage>.</mixed-citation></ref><ref id="B19"><mixed-citation xmlns:xlink="http://www.w3.org/1999/xlink" xlink:type="simple"><person-group><name name-style="western"><surname>Sims</surname><given-names>RW</given-names></name><name name-style="western"><surname>Easton</surname><given-names>EG</given-names></name></person-group> (<year>1972</year>) <article-title>A numerical revision of the earthworm genus <italic><tp:taxon-name><tp:taxon-name-part taxon-name-part-type="genus">Pheretima</tp:taxon-name-part></tp:taxon-name></italic> auct. (<tp:taxon-name><tp:taxon-name-part taxon-name-part-type="family">Megascolecidae</tp:taxon-name-part></tp:taxon-name>: <tp:taxon-name><tp:taxon-name-part taxon-name-part-type="subclass">Oligochaeta</tp:taxon-name-part></tp:taxon-name>) with the recognition of new genera and an appendix on the earthworms collected by the Royal Society North Borneo Expedition.</article-title><source>Biological Journal of the Linnean Society</source><volume>4</volume>: <fpage>169</fpage>–<lpage>268</lpage>. <ext-link xlink:type="simple" ext-link-type="doi" xlink:href="10.1111/j.1095-8312.1972.tb00694.x">https://doi.org/10.1111/j.1095-8312.1972.tb00694.x</ext-link></mixed-citation></ref><ref id="B7"><mixed-citation xmlns:xlink="http://www.w3.org/1999/xlink" xlink:type="simple"><person-group><name name-style="western"><surname>Gates</surname><given-names>GE</given-names></name></person-group> (<year>1972</year>) <article-title>Burmese earthworms: an introduction to the systematics and biology of megadrile oligochaetes with special reference to Southeast Asia.</article-title><source>Transactions of the American Philosophical Society</source><volume>62</volume>(<issue>7</issue>): <fpage>1</fpage>–<lpage>326</lpage>. <ext-link xlink:type="simple" ext-link-type="doi" xlink:href="10.2307/1006214">https://doi.org/10.2307/1006214</ext-link></mixed-citation></ref><ref id="B2"><mixed-citation xmlns:xlink="http://www.w3.org/1999/xlink" xlink:type="simple"><person-group><name name-style="western"><surname>Chang</surname><given-names>CH</given-names></name><name name-style="western"><surname>Shen</surname><given-names>HP</given-names></name><name name-style="western"><surname>Chen</surname><given-names>JH</given-names></name></person-group> (<year>2009</year>) <source>Earthworm Fauna of Taiwan. Biota Tawanica.</source><publisher-name>National Taiwan University Press</publisher-name>, <publisher-loc>Taipei</publisher-loc>, <size units="page">174 pp</size>.</mixed-citation></ref><ref id="B14"><mixed-citation xmlns:xlink="http://www.w3.org/1999/xlink" xlink:type="simple"><person-group><name name-style="western"><surname>Nguyen</surname><given-names>TT</given-names></name><name name-style="western"><surname>Nguyen</surname><given-names>AD</given-names></name><name name-style="western"><surname>Tran</surname><given-names>TT</given-names></name><name name-style="western"><surname>Blakemore</surname><given-names>RJ</given-names></name></person-group> (<year>2016</year>) <article-title>A comprehensive checklist of earthworm species and subspecies from Vietnam (<tp:taxon-name><tp:taxon-name-part taxon-name-part-type="phylum">Annelida</tp:taxon-name-part></tp:taxon-name>: <tp:taxon-name><tp:taxon-name-part taxon-name-part-type="class">Clitellata</tp:taxon-name-part></tp:taxon-name>: <tp:taxon-name><tp:taxon-name-part taxon-name-part-type="subclass">Oligochaeta</tp:taxon-name-part></tp:taxon-name>: <tp:taxon-name><tp:taxon-name-part taxon-name-part-type="family">Almidae</tp:taxon-name-part></tp:taxon-name>, <tp:taxon-name><tp:taxon-name-part taxon-name-part-type="family">Eudrilidae</tp:taxon-name-part></tp:taxon-name>, <tp:taxon-name><tp:taxon-name-part taxon-name-part-type="family">Glossoscolecidae</tp:taxon-name-part></tp:taxon-name>, <tp:taxon-name><tp:taxon-name-part taxon-name-part-type="family">Lumbricidae</tp:taxon-name-part></tp:taxon-name>, <tp:taxon-name><tp:taxon-name-part taxon-name-part-type="family">Megascolecidae</tp:taxon-name-part></tp:taxon-name>, <tp:taxon-name><tp:taxon-name-part taxon-name-part-type="family">Moniligastridae</tp:taxon-name-part></tp:taxon-name>, <tp:taxon-name><tp:taxon-name-part taxon-name-part-type="family">Ocnerodrilidae</tp:taxon-name-part></tp:taxon-name>, <tp:taxon-name><tp:taxon-name-part taxon-name-part-type="family">Octochaetidae</tp:taxon-name-part></tp:taxon-name>).</article-title><source>Zootaxa</source><volume>4140</volume>: <fpage>1</fpage>–<lpage>92</lpage>. <ext-link xlink:type="simple" ext-link-type="doi" xlink:href="10.11646/zootaxa.4140.1.1">https://doi.org/10.11646/zootaxa.4140.1.1</ext-link></mixed-citation></ref><ref id="B25"><mixed-citation xmlns:xlink="http://www.w3.org/1999/xlink" xlink:type="simple"><person-group><name name-style="western"><surname>Xiao</surname><given-names>N</given-names></name></person-group> (<year>2019</year>) <source>Terrestrial Earthworms (<tp:taxon-name><tp:taxon-name-part taxon-name-part-type="subclass">Oligochaeta</tp:taxon-name-part></tp:taxon-name>: <tp:taxon-name><tp:taxon-name-part taxon-name-part-type="order">Opisthopora</tp:taxon-name-part></tp:taxon-name>) of China.</source><publisher-name>Academic Press</publisher-name>, <publisher-loc>Beijing</publisher-loc>, <size units="page">416 pp</size>.</mixed-citation></ref></ref-list></tp:taxon-treatment>
