# Supplementary material for: The megascolecid earthworms (Annelida, Oligochaeta, Megascolecidae) in the Phu Quoc island, Vietnam, with descriptions of three new species
Source: Zookeys. 2020 May 12;932:1–25. doi: 10.3897/zookeys.932.50314 (PMC7237527; doi:10.3897/zookeys.932.50314)
Supplement: XML Treatment for Amynthas phuquocensis [file zookeys.932.50314-treatment11.xml]

<!DOCTYPE tp:taxon-treatment
  PUBLIC "-//TaxonX//DTD Taxonomic Treatment Publishing DTD v0 20100105//EN" "tax-treatment-NSO.dtd">
<tp:taxon-treatment xmlns:tp="http://www.plazi.org/taxpub"><tp:treatment-meta><kwd-group><label>Taxon classification</label><kwd><named-content xmlns:xlink="http://www.w3.org/1999/xlink" content-type="kingdom">Animalia</named-content></kwd><kwd><named-content xmlns:xlink="http://www.w3.org/1999/xlink" content-type="order">Opisthopora</named-content></kwd><kwd><named-content xmlns:xlink="http://www.w3.org/1999/xlink" content-type="family">Megascolecidae</named-content></kwd></kwd-group><mixed-citation publication-type="journal"><person-group><name><surname>Nguyen</surname><given-names>Tung T.</given-names></name><name><surname>Lam</surname><given-names>Dang H.</given-names></name><name><surname>Trinh</surname><given-names>Binh T. K.</given-names></name><name><surname>Nguyen</surname><given-names>Anh D.</given-names></name></person-group><article-title>The megascolecid earthworms (<tp:taxon-name><tp:taxon-name-part taxon-name-part-type="phylum">Annelida</tp:taxon-name-part></tp:taxon-name>, <tp:taxon-name><tp:taxon-name-part taxon-name-part-type="subclass">Oligochaeta</tp:taxon-name-part></tp:taxon-name>, <tp:taxon-name><tp:taxon-name-part taxon-name-part-type="family">Megascolecidae</tp:taxon-name-part></tp:taxon-name>) in the Phu Quoc island, Vietnam, with descriptions of three new species</article-title><source>Zookeys</source><day>12</day><month>5</month><year>2020</year><volume>932</volume><fpage>1</fpage><lpage>25</lpage><pub-id pub-id-type="doi">10.3897/zookeys.932.50314</pub-id></mixed-citation></tp:treatment-meta><tp:nomenclature><tp:taxon-name><object-id xmlns:xlink="http://www.w3.org/1999/xlink" content-type="arpha" xlink:type="simple">BA7F0685-2F4C-5D53-8BD3-2FF8DBC149CF</object-id>
                  <tp:taxon-name-part taxon-name-part-type="genus" reg="Amynthas">Amynthas</tp:taxon-name-part>
                  <tp:taxon-name-part taxon-name-part-type="species" reg="phuquocensis">phuquocensis</tp:taxon-name-part>
                  <object-id xmlns:xlink="http://www.w3.org/1999/xlink" content-type="zoobank" xlink:type="simple">http://zoobank.org/8165ADE3-0638-4DAF-8BA3-78092439F7B5</object-id>
                </tp:taxon-name><tp:taxon-status xmlns:xlink="http://www.w3.org/1999/xlink" xlink:type="simple">sp. nov.</tp:taxon-status><xref ref-type="fig" rid="F12">Figs 12</xref><xref ref-type="fig" rid="F13">, 13</xref><xref ref-type="table" rid="T2">, Tables 2</xref><xref ref-type="table" rid="T3">, 3</xref></tp:nomenclature><tp:treatment-sec sec-type="material" id="SECID0ETTAG"><title>Material examined.</title><p><bold><italic>Holotype</italic></bold>: 1 mature (<abbrev xmlns:xlink="http://www.w3.org/1999/xlink" content-type="institution" xlink:title="Can Tho University" id="ABBRID0E5TAG" xlink:type="simple">CTU</abbrev>-EW.188.h01), Kien Giang Province, Phu Quoc island, natural forests (<named-content xmlns:xlink="http://www.w3.org/1999/xlink" content-type="dwc:verbatimCoordinates" xlink:type="simple"><named-content content-type="geo-json" specific-use="{&#34;type&#34;:&#34;Point&#34;,&#34;coordinates&#34;:[103.982778,10.347583]}" id="NCID0EGUAG" xlink:type="simple">10°20'51.3"N, 103°58'58.0"E</named-content></named-content>), 44.2 m, 7 November 2016, coll. Lam HD &amp; Trinh TKB.</p><p><bold><italic>Paratypes</italic></bold>: 9 matures (<abbrev xmlns:xlink="http://www.w3.org/1999/xlink" content-type="institution" xlink:title="Can Tho University" id="ABBRID0ERUAG" xlink:type="simple">CTU</abbrev>-EW.188.p02) same data as for holotype.</p><p><bold><italic>Non-types</italic></bold>: 9 matures (<abbrev xmlns:xlink="http://www.w3.org/1999/xlink" content-type="institution" xlink:title="Can Tho University" id="ABBRID0E4UAG" xlink:type="simple">CTU</abbrev>-EW.188.03) same data as for holotype; 4 matures (<abbrev xmlns:xlink="http://www.w3.org/1999/xlink" content-type="institution" xlink:title="Can Tho University" id="ABBRID0ECVAG" xlink:type="simple">CTU</abbrev>-EW.188.04), Kien Giang Province, Phu Quoc island, natural forests (<named-content xmlns:xlink="http://www.w3.org/1999/xlink" content-type="dwc:verbatimCoordinates" xlink:type="simple"><named-content content-type="geo-json" specific-use="{&#34;type&#34;:&#34;Point&#34;,&#34;coordinates&#34;:[103.918611,10.347222]}" id="NCID0EKVAG" xlink:type="simple">10°20'50"N, 103°55'07"E</named-content></named-content>), 57 m, 7 November 2016, coll. Lam HD &amp; Trinh TKB.</p></tp:treatment-sec><tp:treatment-sec sec-type="diagnosis" id="SECID0EOVAG"><title>Diagnosis.</title><p>Medium-sized, length 74–145 mm, average diameter 2.5–4.7 mm, segments 116–145. Prostomium epilobous. Two pairs of spermathecal pores in ventral intersegments 7/8/9. Male pores in xviii, without copulatory pouches. Two pairs of genital markings present in ventral 17/18 and 18/19. Intestinal caeca simple. Holandric. Testis sacs in xi, separated. Septa 8/9/10/11 absent.</p></tp:treatment-sec><tp:treatment-sec sec-type="etymology" id="SECID0ETVAG"><title>Etymology.</title><p>“<italic><tp:taxon-name><tp:taxon-name-part taxon-name-part-type="genus" reg="Amynthas"/><tp:taxon-name-part taxon-name-part-type="species" reg="phuquocensis">phuquocensis</tp:taxon-name-part></tp:taxon-name></italic>”, named for the type locality.</p></tp:treatment-sec><tp:treatment-sec sec-type="description" id="SECID0EDWAG"><title>Description.</title><p>Body cylindrical, medium size, length 74–145 mm, average diameter 2.5–4.7 mm, segments 116–145, weight 0.6–3.7 g. Body uniformly greyish brown except darkish brown clitellum. Prostomium 2/3 epilobous. First dorsal pore in 12/13. Pre-clitellum setae stouter and sparser than post-clitellum ones; setal numbers: 42–61 in viii, 50–77 in xxx, 5–9 between male porophores in xviii; setal distance: aa &gt; ab, zz &gt; zy. Clitellum within xiv–xvi, without setae and dorsal pores. Female pore single, in mid-ventral xiv.</p><p>Two pairs of spermathecal pores in ventral intersegments 7/8/9. Genital markings absent in the spermathecal region. Male pores located in the setal ring xviii, without copulatory pouches; ventral distance between two male pores about 0.28× body circumference. Genital markings roundly pad-shaped and variable in the male region, normally with two pairs in 17/18 and 18/19, or a pair in xix (near 19/20).</p><p>Septa 5/6/7/8 thick, 8/9/10/11 absent, 11/12/13 thick. Oesophageal gizzard within viii–xi. Intestinal origin at xv. Intestinal caeca simple, within xxvii–xxiv. Last hearts in xiii. Pharyngeal micronephridia in 5/6/7. Typhlosole lamelliform. Lymph lobuled, from 15/16.</p><p>Two pairs of spermathecae in viii and ix. Ampulla large, heart-shaped with transverse wrinkles; ducts short and stout. Diverticula waved, attached to the base of ampulla; seminal chamber ellipsoid. Accessory glands bean-shaped, surrounding spermathecal ducts.</p><p>Holandric. Testis sacs in xi, separated, the anterior pair poorly developed. Seminal vesicles well developed in xi and xii. Ovaries in 12/13. Ovisacs invisible. Prostate glands deeply lobuled in xvi–xx; ducts strongly coiled. Accessory glands present.</p></tp:treatment-sec><tp:treatment-sec sec-type="habitat" id="SECID0EMWAG"><title>Habitats.</title><p>The species was occasionally found in natural forests along the main road to the northern part of Phu Quoc island. They were collected in the upper soil layer (0–10cm).</p></tp:treatment-sec><tp:treatment-sec sec-type="Vietnamese name" id="SECID0ERWAG"><title>Vietnamese name.</title><p>Giun phú quốc.</p></tp:treatment-sec><tp:treatment-sec sec-type="variation" id="SECID0EWWAG"><title>Variations.</title><p>The body size and number of genital markings in the male region are variable among collected specimens. Specimens can be divided into two groups based on body size. The group of smaller specimens (<italic>n</italic> = 15) present the following ranges: length = 71–85 mm, diameter = 2.5–2.9 mm, segments = 116–145. The larger specimens (<italic>n</italic> = 8) present: length = 96–145 mm, diameter = 3.1–4.7 mm, segments = 124–145. Both two groups were together at the same site.</p><p>Genital markings are also variable in the male region. Genital markings have two pairs located in 17/18 and 18/19 (Type 1), but reduced to three genital markings (Type 2), one pair either in xvii or in xiv (Type 3 or Type 4), or a single one in xix (Type 5) (Fig. <xref ref-type="fig" rid="F12">12</xref>).</p></tp:treatment-sec><tp:treatment-sec sec-type="remarks" id="SECID0EGXAG"><title>Remarks.</title><p>The new species can be assigned into the <italic><tp:taxon-name><tp:taxon-name-part taxon-name-part-type="genus" reg="Amynthas">Amynthas</tp:taxon-name-part> <tp:taxon-name-part taxon-name-part-type="species" reg="aeruginosus">aeruginosus</tp:taxon-name-part></tp:taxon-name></italic> group, which is characterized by having two pairs of spermathecal pores in 7/8/9 and holandric (<xref ref-type="bibr" rid="B19">Sims and Easton 1972</xref>). This group is known to have about 70 species distributed mainly in Southeast and East Asia. Of these, about 11 species have been recorded in Vietnam (<xref ref-type="bibr" rid="B14">Nguyen et al. 2016</xref>).</p><p>Within the <italic><tp:taxon-name><tp:taxon-name-part taxon-name-part-type="genus" reg="Amynthas">A.</tp:taxon-name-part> <tp:taxon-name-part taxon-name-part-type="species" reg="aeruginosus">aeruginosus</tp:taxon-name-part></tp:taxon-name></italic> group, the new species is fairly similar to <italic><tp:taxon-name><tp:taxon-name-part taxon-name-part-type="genus" reg="Amynthas">A.</tp:taxon-name-part> <tp:taxon-name-part taxon-name-part-type="species" reg="phimpheti">phimpheti</tp:taxon-name-part></tp:taxon-name></italic> Hong, Inkavilay &amp; James, 2018 and <italic><tp:taxon-name><tp:taxon-name-part taxon-name-part-type="genus" reg="Amynthas">A.</tp:taxon-name-part> <tp:taxon-name-part taxon-name-part-type="species" reg="antethecus">antethecus</tp:taxon-name-part></tp:taxon-name></italic> Hong, Inkavilay &amp; James, 2018 in having two pairs of genital markings in the male region, but absent in the spermathecal region, and a simple intestinal caeca. However, these species can be distinguished by the positions of the first dorsal pore and the spermathecal pores and genital markings in the male region, the presence of septum 10/11, presence of accessory glands, and position of testis sacs (summarized in Table <xref ref-type="table" rid="T2">2</xref>).</p><p>Regarding the arrangement of genital markings in the male region, the new species is slightly similar to <italic><tp:taxon-name><tp:taxon-name-part taxon-name-part-type="genus" reg="Amynthas">A.</tp:taxon-name-part> <tp:taxon-name-part taxon-name-part-type="species" reg="platycorpus">platycorpus</tp:taxon-name-part></tp:taxon-name></italic> (Thai, 1982) and <italic><tp:taxon-name><tp:taxon-name-part taxon-name-part-type="genus" reg="Amynthas">A.</tp:taxon-name-part> <tp:taxon-name-part taxon-name-part-type="species" reg="binhgiaensis">binhgiaensis</tp:taxon-name-part></tp:taxon-name></italic> (Le, 1994) by having two pairs of genital markings in 17/18 and 18/19. However, these species can be distinguished by number and position of spermathecal pores, first dorsal pore, genital markings in the spermathecal region, presence of septum 10/11, type of intestinal caeca and testis sacs (summarized in Table <xref ref-type="table" rid="T3">3</xref>).</p><fig id="F12" position="float" orientation="portrait"><object-id xmlns:xlink="http://www.w3.org/1999/xlink" content-type="doi" xlink:type="simple">10.3897/zookeys.932.50314.figure12</object-id><object-id xmlns:xlink="http://www.w3.org/1999/xlink" content-type="arpha" xlink:type="simple">F7859C6F-440C-5924-B317-76BB811C3E72</object-id><label>Figure 12.</label><caption><p>Variation of genital markings in the male region of <italic><tp:taxon-name><tp:taxon-name-part taxon-name-part-type="genus" reg="Amynthas">A.</tp:taxon-name-part> <tp:taxon-name-part taxon-name-part-type="species" reg="phuquocensis">phuquocensis</tp:taxon-name-part></tp:taxon-name></italic> sp. nov.</p></caption><graphic xmlns:xlink="http://www.w3.org/1999/xlink" xlink:href="zookeys-932-001-g012.jpg" position="float" orientation="portrait" xlink:type="simple" id="oo_409118.jpg"><uri content-type="original_file" xlink:type="simple">https://binary.pensoft.net/fig/409118</uri></graphic></fig><fig id="F13" position="float" orientation="portrait"><object-id xmlns:xlink="http://www.w3.org/1999/xlink" content-type="doi" xlink:type="simple">10.3897/zookeys.932.50314.figure13</object-id><object-id xmlns:xlink="http://www.w3.org/1999/xlink" content-type="arpha" xlink:type="simple">8AA6851B-BE14-5D58-9815-8B26241FADEC</object-id><label>Figure 13.</label><caption><p><italic><tp:taxon-name><tp:taxon-name-part taxon-name-part-type="genus" reg="Amynthas">A.</tp:taxon-name-part> <tp:taxon-name-part taxon-name-part-type="species" reg="phuquocsensis">phuquocsensis</tp:taxon-name-part></tp:taxon-name></italic> sp. nov. Holotype (<abbrev xmlns:xlink="http://www.w3.org/1999/xlink" content-type="institution" xlink:title="Can Tho University" id="ABBRID0EN2AG" xlink:type="simple">CTU</abbrev>–EW.190.h01) <bold>A1, A2</bold> Male region, ventral view <bold>B1, B2</bold> right spermathecae <bold>C1, C2</bold> spermathecal region, ventral view <bold>D</bold> testis sacs and vesicles <bold>E</bold> intestinal caecum <bold>F1, F2</bold> right prostatic gland <bold>G</bold> transection via male porophore <bold>H</bold> transection via genital marking. Scale bar: 1mm.</p></caption><graphic xmlns:xlink="http://www.w3.org/1999/xlink" xlink:href="zookeys-932-001-g013.jpg" position="float" orientation="portrait" xlink:type="simple" id="oo_409119.jpg"><uri content-type="original_file" xlink:type="simple">https://binary.pensoft.net/fig/409119</uri></graphic></fig><table-wrap id="T2" position="float" orientation="portrait"><label>Table 2.</label><caption><p>Character comparison between <italic><tp:taxon-name><tp:taxon-name-part taxon-name-part-type="genus" reg="Amynthas">A.</tp:taxon-name-part> <tp:taxon-name-part taxon-name-part-type="species" reg="phuquocensis">phuquocensis</tp:taxon-name-part></tp:taxon-name></italic> sp. nov., <italic><tp:taxon-name><tp:taxon-name-part taxon-name-part-type="genus" reg="Amynthas">A.</tp:taxon-name-part> <tp:taxon-name-part taxon-name-part-type="species" reg="phimpheti">phimpheti</tp:taxon-name-part></tp:taxon-name></italic> and <italic><tp:taxon-name><tp:taxon-name-part taxon-name-part-type="genus" reg="Amynthas">A.</tp:taxon-name-part> <tp:taxon-name-part taxon-name-part-type="species" reg="antethecus">antethecus</tp:taxon-name-part></tp:taxon-name></italic>.</p></caption><table id="TID0EKYBG" rules="all"><tbody><tr><th rowspan="1" colspan="1">Characters</th><th rowspan="1" colspan="1">
                          <italic><tp:taxon-name><tp:taxon-name-part taxon-name-part-type="genus" reg="Amynthas">A.</tp:taxon-name-part> <tp:taxon-name-part taxon-name-part-type="species" reg="phuquocensis">phuquocensis</tp:taxon-name-part></tp:taxon-name></italic>
                        </th><th rowspan="1" colspan="1">
                          <italic><tp:taxon-name><tp:taxon-name-part taxon-name-part-type="genus" reg="Amynthas">A.</tp:taxon-name-part> <tp:taxon-name-part taxon-name-part-type="species" reg="phimpheti">phimpheti</tp:taxon-name-part></tp:taxon-name><sup>*</sup></italic>
                        </th><th rowspan="1" colspan="1">
                          <italic><tp:taxon-name><tp:taxon-name-part taxon-name-part-type="genus" reg="Amynthas">A.</tp:taxon-name-part> <tp:taxon-name-part taxon-name-part-type="species" reg="antethecus">antethecus</tp:taxon-name-part></tp:taxon-name><sup>*</sup></italic>
                        </th></tr><tr><td rowspan="1" colspan="1">Length (mm)</td><td rowspan="1" colspan="1">118–145</td><td rowspan="1" colspan="1">76–100</td><td rowspan="1" colspan="1">88–122</td></tr><tr><td rowspan="1" colspan="1">Diameter (mm)</td><td rowspan="1" colspan="1">3.7–4.7</td><td rowspan="1" colspan="1">2.2–4.8</td><td rowspan="1" colspan="1">3.0–4.1</td></tr><tr><td rowspan="1" colspan="1">Segments</td><td rowspan="1" colspan="1">143–145</td><td rowspan="1" colspan="1">99–104</td><td rowspan="1" colspan="1">82–109</td></tr><tr><td rowspan="1" colspan="1">Spermathecal pores</td><td rowspan="1" colspan="1">lateroventral</td><td rowspan="1" colspan="1">lateroventral</td><td rowspan="1" colspan="1">ventral</td></tr><tr><td rowspan="1" colspan="1">First dorsal pore</td><td rowspan="1" colspan="1">12/13</td><td rowspan="1" colspan="1">5/6</td><td rowspan="1" colspan="1">5/6</td></tr><tr><td rowspan="1" colspan="1">GM in male region</td><td rowspan="1" colspan="1">17/18 and 18/19 or xvii or xix</td><td rowspan="1" colspan="1">17/18 and 18/19</td><td rowspan="1" colspan="1">17/18 and xix</td></tr><tr><td rowspan="1" colspan="1">Septum 10/11</td><td rowspan="1" colspan="1">absent</td><td rowspan="1" colspan="1">present</td><td rowspan="1" colspan="1">present</td></tr><tr><td rowspan="1" colspan="1">Testis sacs</td><td rowspan="1" colspan="1">separated in xi</td><td rowspan="1" colspan="1">connected, x and xi</td><td rowspan="1" colspan="1">connected, x and xi</td></tr><tr><td rowspan="1" colspan="1">Accessory glands in spermathecal region</td><td rowspan="1" colspan="1">surrounding spermathecal ducts</td><td rowspan="1" colspan="1">no</td><td rowspan="1" colspan="1">no</td></tr><tr><td rowspan="1" colspan="1">Accessory glands in male region</td><td rowspan="1" colspan="1">present</td><td rowspan="1" colspan="1">absent</td><td rowspan="1" colspan="1">present</td></tr></tbody></table><table-wrap-foot><fn><p>Source: *: <xref ref-type="bibr" rid="B8">Hong et al. (2018)</xref>.</p></fn></table-wrap-foot></table-wrap><table-wrap id="T3" position="float" orientation="portrait"><label>Table 3.</label><caption><p>Character comparison between <italic><tp:taxon-name><tp:taxon-name-part taxon-name-part-type="genus" reg="Amynthas">A.</tp:taxon-name-part> <tp:taxon-name-part taxon-name-part-type="species" reg="phuquocensis">phuquocensis</tp:taxon-name-part></tp:taxon-name></italic> sp. nov., <italic><tp:taxon-name><tp:taxon-name-part taxon-name-part-type="genus" reg="Amynthas">A.</tp:taxon-name-part> <tp:taxon-name-part taxon-name-part-type="species" reg="binhgiaensis">binhgiaensis</tp:taxon-name-part></tp:taxon-name></italic>, <italic><tp:taxon-name><tp:taxon-name-part taxon-name-part-type="genus" reg="Amynthas">A.</tp:taxon-name-part> <tp:taxon-name-part taxon-name-part-type="species" reg="platycorpus">platycorpus</tp:taxon-name-part></tp:taxon-name></italic>.</p></caption><table id="TID0ESAAI" rules="all"><tbody><tr><th rowspan="1" colspan="1">Characters</th><th rowspan="1" colspan="1">
                          <italic><tp:taxon-name><tp:taxon-name-part taxon-name-part-type="genus" reg="Amynthas">A.</tp:taxon-name-part> <tp:taxon-name-part taxon-name-part-type="species" reg="phuquocensis">phuquocensis</tp:taxon-name-part></tp:taxon-name></italic>
                        </th><th rowspan="1" colspan="1">
                          <italic><tp:taxon-name><tp:taxon-name-part taxon-name-part-type="genus" reg="Amynthas">A.</tp:taxon-name-part> <tp:taxon-name-part taxon-name-part-type="species" reg="binhgiaensis">binhgiaensis</tp:taxon-name-part></tp:taxon-name></italic>
                          <sup>1</sup>
                        </th><th rowspan="1" colspan="1">
                          <italic><tp:taxon-name><tp:taxon-name-part taxon-name-part-type="genus" reg="Amynthas">A.</tp:taxon-name-part> <tp:taxon-name-part taxon-name-part-type="species" reg="platycorpus">platycorpus</tp:taxon-name-part></tp:taxon-name></italic>
                          <sup>2</sup>
                        </th></tr><tr><td rowspan="1" colspan="1">Length (mm)</td><td rowspan="1" colspan="1">168–220</td><td rowspan="1" colspan="1">72</td><td rowspan="1" colspan="1">38–45</td></tr><tr><td rowspan="1" colspan="1">Diameter (mm)</td><td rowspan="1" colspan="1">6.50–7.58</td><td rowspan="1" colspan="1">3–4</td><td rowspan="1" colspan="1">2–3</td></tr><tr><td rowspan="1" colspan="1">Segments</td><td rowspan="1" colspan="1">99–133</td><td rowspan="1" colspan="1">100</td><td rowspan="1" colspan="1">40–51</td></tr><tr><td rowspan="1" colspan="1">Spermathecal pores</td><td rowspan="1" colspan="1">6/7/8/9, lateroventral</td><td rowspan="1" colspan="1">5/6/7/8, dorsal</td><td rowspan="1" colspan="1">6/7/8, lateral</td></tr><tr><td rowspan="1" colspan="1">First dorsal pore</td><td rowspan="1" colspan="1">12/13</td><td rowspan="1" colspan="1">12/13</td><td rowspan="1" colspan="1">4/5</td></tr><tr><td rowspan="1" colspan="1">GM in spermathecal region</td><td rowspan="1" colspan="1">4 pairs in vi–ix</td><td rowspan="1" colspan="1">absent</td><td rowspan="1" colspan="1">absent</td></tr><tr><td rowspan="1" colspan="1">Septum 10/11</td><td rowspan="1" colspan="1">absent</td><td rowspan="1" colspan="1">present</td><td rowspan="1" colspan="1">present</td></tr><tr><td rowspan="1" colspan="1">Intestinal caeca</td><td rowspan="1" colspan="1">lobuled</td><td rowspan="1" colspan="1">simple</td><td rowspan="1" colspan="1">manicate</td></tr><tr><td rowspan="1" colspan="1">Male sexual system</td><td rowspan="1" colspan="1">holandric</td><td rowspan="1" colspan="1">holandric</td><td rowspan="1" colspan="1">holandric</td></tr><tr><td rowspan="1" colspan="1">Testis sacs</td><td rowspan="1" colspan="1">xi, separated</td><td rowspan="1" colspan="1">x, xi, separated</td><td rowspan="1" colspan="1">x, xi, connected</td></tr></tbody></table><table-wrap-foot><fn><p>Source: <sup>1</sup>: <xref ref-type="bibr" rid="B3">Do et al. (1994)</xref>; <sup>2</sup>: <xref ref-type="bibr" rid="B20">Thai (1982)</xref>.</p></fn></table-wrap-foot></table-wrap></tp:treatment-sec><ref-list><ref id="B8"><mixed-citation xmlns:xlink="http://www.w3.org/1999/xlink" xlink:type="simple"><person-group><name name-style="western"><surname>Hong</surname><given-names>Y</given-names></name><name name-style="western"><surname>Inkhavilay</surname><given-names>K</given-names></name><name name-style="western"><surname>James</surname><given-names>SW</given-names></name></person-group> (<year>2018</year>) <article-title>Nine new species of the <italic><tp:taxon-name><tp:taxon-name-part taxon-name-part-type="genus"/><tp:taxon-name-part taxon-name-part-type="species">aeruginosus</tp:taxon-name-part></tp:taxon-name></italic>-group in <italic><tp:taxon-name><tp:taxon-name-part taxon-name-part-type="genus">Amynthas</tp:taxon-name-part></tp:taxon-name></italic> (<tp:taxon-name><tp:taxon-name-part taxon-name-part-type="class">Clitellata</tp:taxon-name-part></tp:taxon-name>: <tp:taxon-name><tp:taxon-name-part taxon-name-part-type="family">Megascolecidae</tp:taxon-name-part></tp:taxon-name>) from Nam Et-Phouley National protected Area, Laos.</article-title><source>Zootaxa</source><volume>4496</volume>(<issue>1</issue>): <fpage>238</fpage>–<lpage>250</lpage>. <ext-link xlink:type="simple" ext-link-type="doi" xlink:href="10.11646/zootaxa.4496.1.19">https://doi.org/10.11646/zootaxa.4496.1.19</ext-link></mixed-citation></ref><ref id="B3"><mixed-citation xmlns:xlink="http://www.w3.org/1999/xlink" xlink:type="simple"><person-group><name name-style="western"><surname>Do</surname><given-names>VN</given-names></name><name name-style="western"><surname>Le</surname><given-names>VT</given-names></name><name name-style="western"><surname>Tran</surname><given-names>MK</given-names></name></person-group> (<year>1994</year>) <article-title>New species of earthworm of genus <italic><tp:taxon-name><tp:taxon-name-part taxon-name-part-type="genus">Pheretima</tp:taxon-name-part></tp:taxon-name></italic> Kinberg, 1867 (<tp:taxon-name><tp:taxon-name-part taxon-name-part-type="family">Megascolecidae</tp:taxon-name-part></tp:taxon-name>, <tp:taxon-name><tp:taxon-name-part taxon-name-part-type="subclass">Oligochaeta</tp:taxon-name-part></tp:taxon-name>) from Lang Son and Nghe An Provinces.</article-title><source>Tap Chi Sinh Hoc</source><volume>16</volume>(<issue>1</issue>): <fpage>22</fpage>–<lpage>28</lpage>.</mixed-citation></ref><ref id="B20"><mixed-citation xmlns:xlink="http://www.w3.org/1999/xlink" xlink:type="simple"><person-group><name name-style="western"><surname>Thai</surname><given-names>TB</given-names></name></person-group> (<year>1982</year>) <article-title>The fauna of earthworms of the Cucfuong forest reserve (Vietnam) and descriptions of new species of the genus <italic><tp:taxon-name><tp:taxon-name-part taxon-name-part-type="genus">Pheretima</tp:taxon-name-part></tp:taxon-name></italic>.</article-title><source>Zoologicheskii Zhurnal</source><volume>61</volume>(<issue>6</issue>): <fpage>817</fpage>–<lpage>830</lpage>.</mixed-citation></ref><ref id="B19"><mixed-citation xmlns:xlink="http://www.w3.org/1999/xlink" xlink:type="simple"><person-group><name name-style="western"><surname>Sims</surname><given-names>RW</given-names></name><name name-style="western"><surname>Easton</surname><given-names>EG</given-names></name></person-group> (<year>1972</year>) <article-title>A numerical revision of the earthworm genus <italic><tp:taxon-name><tp:taxon-name-part taxon-name-part-type="genus">Pheretima</tp:taxon-name-part></tp:taxon-name></italic> auct. (<tp:taxon-name><tp:taxon-name-part taxon-name-part-type="family">Megascolecidae</tp:taxon-name-part></tp:taxon-name>: <tp:taxon-name><tp:taxon-name-part taxon-name-part-type="subclass">Oligochaeta</tp:taxon-name-part></tp:taxon-name>) with the recognition of new genera and an appendix on the earthworms collected by the Royal Society North Borneo Expedition.</article-title><source>Biological Journal of the Linnean Society</source><volume>4</volume>: <fpage>169</fpage>–<lpage>268</lpage>. <ext-link xlink:type="simple" ext-link-type="doi" xlink:href="10.1111/j.1095-8312.1972.tb00694.x">https://doi.org/10.1111/j.1095-8312.1972.tb00694.x</ext-link></mixed-citation></ref><ref id="B14"><mixed-citation xmlns:xlink="http://www.w3.org/1999/xlink" xlink:type="simple"><person-group><name name-style="western"><surname>Nguyen</surname><given-names>TT</given-names></name><name name-style="western"><surname>Nguyen</surname><given-names>AD</given-names></name><name name-style="western"><surname>Tran</surname><given-names>TT</given-names></name><name name-style="western"><surname>Blakemore</surname><given-names>RJ</given-names></name></person-group> (<year>2016</year>) <article-title>A comprehensive checklist of earthworm species and subspecies from Vietnam (<tp:taxon-name><tp:taxon-name-part taxon-name-part-type="phylum">Annelida</tp:taxon-name-part></tp:taxon-name>: <tp:taxon-name><tp:taxon-name-part taxon-name-part-type="class">Clitellata</tp:taxon-name-part></tp:taxon-name>: <tp:taxon-name><tp:taxon-name-part taxon-name-part-type="subclass">Oligochaeta</tp:taxon-name-part></tp:taxon-name>: <tp:taxon-name><tp:taxon-name-part taxon-name-part-type="family">Almidae</tp:taxon-name-part></tp:taxon-name>, <tp:taxon-name><tp:taxon-name-part taxon-name-part-type="family">Eudrilidae</tp:taxon-name-part></tp:taxon-name>, <tp:taxon-name><tp:taxon-name-part taxon-name-part-type="family">Glossoscolecidae</tp:taxon-name-part></tp:taxon-name>, <tp:taxon-name><tp:taxon-name-part taxon-name-part-type="family">Lumbricidae</tp:taxon-name-part></tp:taxon-name>, <tp:taxon-name><tp:taxon-name-part taxon-name-part-type="family">Megascolecidae</tp:taxon-name-part></tp:taxon-name>, <tp:taxon-name><tp:taxon-name-part taxon-name-part-type="family">Moniligastridae</tp:taxon-name-part></tp:taxon-name>, <tp:taxon-name><tp:taxon-name-part taxon-name-part-type="family">Ocnerodrilidae</tp:taxon-name-part></tp:taxon-name>, <tp:taxon-name><tp:taxon-name-part taxon-name-part-type="family">Octochaetidae</tp:taxon-name-part></tp:taxon-name>).</article-title><source>Zootaxa</source><volume>4140</volume>: <fpage>1</fpage>–<lpage>92</lpage>. <ext-link xlink:type="simple" ext-link-type="doi" xlink:href="10.11646/zootaxa.4140.1.1">https://doi.org/10.11646/zootaxa.4140.1.1</ext-link></mixed-citation></ref></ref-list></tp:taxon-treatment>
