# Supplementary material for: The megascolecid earthworms (Annelida, Oligochaeta, Megascolecidae) in the Phu Quoc island, Vietnam, with descriptions of three new species
Source: Zookeys. 2020 May 12;932:1–25. doi: 10.3897/zookeys.932.50314 (PMC7237527; doi:10.3897/zookeys.932.50314)
Supplement: XML Treatment for Amynthas poropapillatus [file zookeys.932.50314-treatment12.xml]

<!DOCTYPE tp:taxon-treatment
  PUBLIC "-//TaxonX//DTD Taxonomic Treatment Publishing DTD v0 20100105//EN" "tax-treatment-NSO.dtd">
<tp:taxon-treatment xmlns:tp="http://www.plazi.org/taxpub"><tp:treatment-meta><kwd-group><label>Taxon classification</label><kwd><named-content xmlns:xlink="http://www.w3.org/1999/xlink" content-type="kingdom">Animalia</named-content></kwd><kwd><named-content xmlns:xlink="http://www.w3.org/1999/xlink" content-type="order">Opisthopora</named-content></kwd><kwd><named-content xmlns:xlink="http://www.w3.org/1999/xlink" content-type="family">Megascolecidae</named-content></kwd></kwd-group><mixed-citation publication-type="journal"><person-group><name><surname>Nguyen</surname><given-names>Tung T.</given-names></name><name><surname>Lam</surname><given-names>Dang H.</given-names></name><name><surname>Trinh</surname><given-names>Binh T. K.</given-names></name><name><surname>Nguyen</surname><given-names>Anh D.</given-names></name></person-group><article-title>The megascolecid earthworms (<tp:taxon-name><tp:taxon-name-part taxon-name-part-type="phylum">Annelida</tp:taxon-name-part></tp:taxon-name>, <tp:taxon-name><tp:taxon-name-part taxon-name-part-type="subclass">Oligochaeta</tp:taxon-name-part></tp:taxon-name>, <tp:taxon-name><tp:taxon-name-part taxon-name-part-type="family">Megascolecidae</tp:taxon-name-part></tp:taxon-name>) in the Phu Quoc island, Vietnam, with descriptions of three new species</article-title><source>Zookeys</source><day>12</day><month>5</month><year>2020</year><volume>932</volume><fpage>1</fpage><lpage>25</lpage><pub-id pub-id-type="doi">10.3897/zookeys.932.50314</pub-id></mixed-citation></tp:treatment-meta><tp:nomenclature><tp:taxon-name><object-id xmlns:xlink="http://www.w3.org/1999/xlink" content-type="arpha" xlink:type="simple">2955009C-0F35-5B8A-83AF-D634C00747A8</object-id>
                  <tp:taxon-name-part taxon-name-part-type="genus" reg="Amynthas">Amynthas</tp:taxon-name-part>
                  <tp:taxon-name-part taxon-name-part-type="species" reg="poropapillatus">poropapillatus</tp:taxon-name-part>
                  <object-id xmlns:xlink="http://www.w3.org/1999/xlink" content-type="zoobank" xlink:type="simple">http://zoobank.org/50D0E2DE-FC4F-4E9A-9B01-77653BB19FC9</object-id>
                </tp:taxon-name><tp:taxon-status xmlns:xlink="http://www.w3.org/1999/xlink" xlink:type="simple">sp. nov.</tp:taxon-status><xref ref-type="fig" rid="F14">Fig. 14</xref><xref ref-type="table" rid="T4">, Table 4</xref></tp:nomenclature><tp:treatment-sec sec-type="material" id="SECID0EXMBG"><title>Material examined.</title><p><bold><italic>Holotype</italic></bold>: 1C (<abbrev xmlns:xlink="http://www.w3.org/1999/xlink" content-type="institution" xlink:title="Can Tho University" id="ABBRID0ECNBG" xlink:type="simple">CTU</abbrev>-EW.190.h01), Kien Giang Province, Phu Quoc island, natural forests (<named-content xmlns:xlink="http://www.w3.org/1999/xlink" content-type="dwc:verbatimCoordinates" xlink:type="simple"><named-content content-type="geo-json" specific-use="{&#34;type&#34;:&#34;Point&#34;,&#34;coordinates&#34;:[104.006111,10.381389]}" id="NCID0EKNBG" xlink:type="simple">10°22'53"N, 104°00'22"E</named-content></named-content>), 38 m, 7 November 2016, coll. Trinh TKB.</p><p><bold><italic>Paratypes</italic></bold>: 9C (<abbrev xmlns:xlink="http://www.w3.org/1999/xlink" content-type="institution" xlink:title="Can Tho University" id="ABBRID0EVNBG" xlink:type="simple">CTU</abbrev>-EW.190.p02) same data as for holotype.</p><p><bold><italic>Non-types</italic></bold>: 11C (<abbrev xmlns:xlink="http://www.w3.org/1999/xlink" content-type="institution" xlink:title="Can Tho University" id="ABBRID0EBOBG" xlink:type="simple">CTU</abbrev>-EW.190.03) same data as for holotype.</p></tp:treatment-sec><tp:treatment-sec sec-type="diagnosis" id="SECID0EGOBG"><title>Diagnosis.</title><p>Medium-sized, length 139–170 mm, diameter 4.4–5.8 mm, segments 149–151. Prostomium epilobous. First dorsal pore in 12/13. Two pairs of spermathecal pores in ventral intersegments 7/8/9. Male pores located behind the setal ring xviii, on the posterior edge of genital markings. Two pairs of genital markings present in xvii and xviii. Intestinal caeca simple. Holandric. Testis sacs in xi, separated. Septa 8/9/10/11 absent.</p></tp:treatment-sec><tp:treatment-sec sec-type="etymology" id="SECID0ELOBG"><title>Etymology.</title><p>“<italic><tp:taxon-name><tp:taxon-name-part taxon-name-part-type="genus" reg="Amynthas"/><tp:taxon-name-part taxon-name-part-type="species" reg="poropapillatus">poropapillatus</tp:taxon-name-part></tp:taxon-name></italic>”, an adjective in apposition, to emphasize the position of male pores on the genital markings.</p></tp:treatment-sec><tp:treatment-sec sec-type="description" id="SECID0E2OBG"><title>Description.</title><p>Body cylindrical, medium-sized, length 139–170 mm, diameter 4.4–5.8 mm, segments 149–151, weight 1.4–2.2 g. Body uniformly greyish brown except darkish brown clitellum. Prostomium 1/2 epilobous. First dorsal pore in 12/13. Pre-clitellum setae stouter and sparser than post-clitellum ones; setal numbers: 56–59 in viii, 84–85 in xxx, 17–20 between two male porophores in xviii; setal distance: aa = ab, zz = zy. Clitellum xiv–xvi, without setae and dorsal pores. Female pore single, in mid-ventral xiv.</p><p>Two pairs of spermathecal pores in intersegments 7/8/9. Male pores behind the setal ring xviii, on the posterior edge of genital markings, without copulatory pouches; ventral distance between two male pores about 0.33× circumference. Two pairs of genital markings present in xvii and xviii, slightly concave inside body wall.</p><p>Septa 5/6/7/8 thick, 8/9/10/11 absent, 11/12/13 thin. Oesophageal gizzard within viii–xi. Intestinal origin at xv. Intestinal caeca simple, within xxii–xxvii. Last hearts in xiii. Pharyngeal micronephridia in 5/6/7. Typhlosole lamelliform. Lymph glands lobuled, from 15/16.</p><p>Two pairs of spermathecae in viii and ix. Ampulla clavate, sometimes constricted; ducts short. Diverticula shorter than ampulla, folded several times, attached to the base of ampulla; seminal chamber oval. Each spermatheca with a bean-shaped accessory gland.</p><p>Holandric. Testis sacs in xi, separated. Seminal vesicles well developed in xi and xii. Ovaries in 12/13. Ovisacs invisible. Prostatic glands deeply lobuled in xvi–xxi; ducts long. Two pairs of accessory glands present.</p></tp:treatment-sec><tp:treatment-sec sec-type="habitat" id="SECID0EEPBG"><title>Habitats.</title><p>The species was found only in natural forests in northern part of Phu Quoc island. It was collected in the upper soil layer (0–10 cm) of clay soils.</p></tp:treatment-sec><tp:treatment-sec sec-type="Vietnamese name" id="SECID0EJPBG"><title>Vietnamese name.</title><p>Giun nhú phụ chứa lỗ đực.</p></tp:treatment-sec><tp:treatment-sec sec-type="remarks" id="SECID0EOPBG"><title>Remarks.</title><p>The new species can be assigned to the <italic><tp:taxon-name><tp:taxon-name-part taxon-name-part-type="genus" reg="Amynthas">A.</tp:taxon-name-part> <tp:taxon-name-part taxon-name-part-type="species" reg="aeruginosus">aeruginosus</tp:taxon-name-part></tp:taxon-name></italic> group. Within the <italic><tp:taxon-name><tp:taxon-name-part taxon-name-part-type="genus" reg="Amynthas">A.</tp:taxon-name-part> <tp:taxon-name-part taxon-name-part-type="species" reg="aeruginosus">aeruginosus</tp:taxon-name-part></tp:taxon-name></italic> group, <italic><tp:taxon-name><tp:taxon-name-part taxon-name-part-type="genus" reg="Amynthas">A.</tp:taxon-name-part> <tp:taxon-name-part taxon-name-part-type="species" reg="poropapillatus">poropapillatus</tp:taxon-name-part></tp:taxon-name></italic> sp. nov. is similar to <italic><tp:taxon-name><tp:taxon-name-part taxon-name-part-type="genus" reg="Amynthas">A.</tp:taxon-name-part> <tp:taxon-name-part taxon-name-part-type="species" reg="nametensis">nametensis</tp:taxon-name-part></tp:taxon-name></italic> Hong, Inkhavilay &amp; James, 2018 and <italic><tp:taxon-name><tp:taxon-name-part taxon-name-part-type="genus" reg="Amynthas">A.</tp:taxon-name-part> <tp:taxon-name-part taxon-name-part-type="species" reg="hoauykanangensis">hoauykanangensis</tp:taxon-name-part></tp:taxon-name></italic> Hong, Inkhavilay &amp; James, 2018 in having the spermathecal pores located ventrally, the genital markings paired in xviii, the genital markings in spermathecal region absent, and a simple intestinal caeca. However, these three species can be distinguished by the first dorsal pore, number and position of genital markings in the male region, position of male pores, presence of septa 8/9 and 10/11, and intestinal origin (summarized in Table <xref ref-type="table" rid="T4">4</xref>).</p><fig id="F14" position="float" orientation="portrait"><object-id xmlns:xlink="http://www.w3.org/1999/xlink" content-type="doi" xlink:type="simple">10.3897/zookeys.932.50314.figure14</object-id><object-id xmlns:xlink="http://www.w3.org/1999/xlink" content-type="arpha" xlink:type="simple">05DD0E6C-94C1-571C-B49D-1B7FD079C827</object-id><label>Figure 14.</label><caption><p><italic><tp:taxon-name><tp:taxon-name-part taxon-name-part-type="genus" reg="Amynthas">Amynthas</tp:taxon-name-part> <tp:taxon-name-part taxon-name-part-type="species" reg="poropapillatus">poropapillatus</tp:taxon-name-part></tp:taxon-name></italic> sp. nov. Holotype (<abbrev xmlns:xlink="http://www.w3.org/1999/xlink" content-type="institution" xlink:title="Can Tho University" id="ABBRID0ECSBG" xlink:type="simple">CTU</abbrev>–EW.190.h01) <bold>A1, A2</bold> male region, ventral view <bold>B1, B2</bold> right prostatic gland <bold>C1, C2</bold> spermathecal region, ventral view <bold>D</bold> testis sacs and vesicles <bold>E</bold> intestinal caecum <bold>F1, F2</bold> right spermathecae <bold>G</bold> male pore, ventral view <bold>H</bold> longitudinal transection via male porophore <bold>I</bold> transverse transection via male porophore. Scale bar: 1mm.</p></caption><graphic xmlns:xlink="http://www.w3.org/1999/xlink" xlink:href="zookeys-932-001-g014.jpg" position="float" orientation="portrait" xlink:type="simple" id="oo_409120.jpg"><uri content-type="original_file" xlink:type="simple">https://binary.pensoft.net/fig/409120</uri></graphic></fig><table-wrap id="T4" position="float" orientation="portrait"><label>Table 4.</label><caption><p>Character comparison between <italic><tp:taxon-name><tp:taxon-name-part taxon-name-part-type="genus" reg="Amynthas">A.</tp:taxon-name-part> <tp:taxon-name-part taxon-name-part-type="species" reg="poropapillatus">poropapillatus</tp:taxon-name-part></tp:taxon-name></italic> sp. nov., <italic><tp:taxon-name><tp:taxon-name-part taxon-name-part-type="genus" reg="Amynthas">A.</tp:taxon-name-part> <tp:taxon-name-part taxon-name-part-type="species" reg="nametensis">nametensis</tp:taxon-name-part></tp:taxon-name></italic> và <italic><tp:taxon-name><tp:taxon-name-part taxon-name-part-type="genus" reg="Amynthas">A.</tp:taxon-name-part> <tp:taxon-name-part taxon-name-part-type="species" reg="hoauykanangensis">hoauykanangensis</tp:taxon-name-part></tp:taxon-name></italic>.</p></caption><table id="TID0EFKAI" rules="all"><tbody><tr><th rowspan="1" colspan="1">Characters</th><th rowspan="1" colspan="1">
                          <italic><tp:taxon-name><tp:taxon-name-part taxon-name-part-type="genus" reg="Amynthas">A.</tp:taxon-name-part> <tp:taxon-name-part taxon-name-part-type="species" reg="poropapillatus">poropapillatus</tp:taxon-name-part></tp:taxon-name></italic>
                        </th><th rowspan="1" colspan="1">
                          <italic><tp:taxon-name><tp:taxon-name-part taxon-name-part-type="genus" reg="Amynthas">A.</tp:taxon-name-part> <tp:taxon-name-part taxon-name-part-type="species" reg="nametensis">nametensis</tp:taxon-name-part></tp:taxon-name><sup>*</sup></italic>
                        </th><th rowspan="1" colspan="1">
                          <italic><tp:taxon-name><tp:taxon-name-part taxon-name-part-type="genus" reg="Amynthas">A.</tp:taxon-name-part> <tp:taxon-name-part taxon-name-part-type="species" reg="hoauykanangensis">hoauykanangensis</tp:taxon-name-part></tp:taxon-name><sup>*</sup></italic>
                        </th></tr><tr><td rowspan="1" colspan="1">Length (mm)</td><td rowspan="1" colspan="1">139–170</td><td rowspan="1" colspan="1">78–100</td><td rowspan="1" colspan="1">63–77</td></tr><tr><td rowspan="1" colspan="1">Diameter (mm)</td><td rowspan="1" colspan="1">4.4–5.8</td><td rowspan="1" colspan="1">4.5–6.0</td><td rowspan="1" colspan="1">3.0–4.0</td></tr><tr><td rowspan="1" colspan="1">Segments</td><td rowspan="1" colspan="1">149–151</td><td rowspan="1" colspan="1">121–136</td><td rowspan="1" colspan="1">78–101</td></tr><tr><td rowspan="1" colspan="1">First dorsal pore</td><td rowspan="1" colspan="1">12/13</td><td rowspan="1" colspan="1">12/13</td><td rowspan="1" colspan="1">4/5 or 5/6</td></tr><tr><td rowspan="1" colspan="1">Male pores</td><td rowspan="1" colspan="1">behind the setal ring xviii, on the posterior edge of genital marking</td><td rowspan="1" colspan="1">on the setal ring xviii</td><td rowspan="1" colspan="1">on the setal ring xviii</td></tr><tr><td rowspan="1" colspan="1">Ventral distance between two male pores</td><td rowspan="1" colspan="1">0.35</td><td rowspan="1" colspan="1">0.24–0.27</td><td rowspan="1" colspan="1">0.19–0.25</td></tr><tr><td rowspan="1" colspan="1">Genital markings in the male region</td><td rowspan="1" colspan="1">xvii, xviii</td><td rowspan="1" colspan="1">xviii, xix</td><td rowspan="1" colspan="1">xvii, xviii, xix</td></tr><tr><td rowspan="1" colspan="1">Septum 8/9</td><td rowspan="1" colspan="1">absent</td><td rowspan="1" colspan="1">thin</td><td rowspan="1" colspan="1">absent</td></tr><tr><td rowspan="1" colspan="1">Septum 10/11</td><td rowspan="1" colspan="1">absent</td><td rowspan="1" colspan="1">present</td><td rowspan="1" colspan="1">present</td></tr><tr><td rowspan="1" colspan="1">Testis sacs</td><td rowspan="1" colspan="1">xi</td><td rowspan="1" colspan="1">x, xi</td><td rowspan="1" colspan="1">x, xi</td></tr><tr><td rowspan="1" colspan="1">Intestinal origin</td><td rowspan="1" colspan="1">xv</td><td rowspan="1" colspan="1">xvi</td><td rowspan="1" colspan="1">xv</td></tr><tr><td rowspan="1" colspan="1">Accessory glands in spermathecal region</td><td rowspan="1" colspan="1">present</td><td rowspan="1" colspan="1">absent</td><td rowspan="1" colspan="1">absent</td></tr><tr><td rowspan="1" colspan="1">Accessory glands in male region</td><td rowspan="1" colspan="1">present</td><td rowspan="1" colspan="1">?</td><td rowspan="1" colspan="1">absent</td></tr></tbody></table><table-wrap-foot><fn><p>Source: *: <xref ref-type="bibr" rid="B8">Hong et al. (2018)</xref>.</p></fn></table-wrap-foot></table-wrap></tp:treatment-sec><ref-list><ref id="B8"><mixed-citation xmlns:xlink="http://www.w3.org/1999/xlink" xlink:type="simple"><person-group><name name-style="western"><surname>Hong</surname><given-names>Y</given-names></name><name name-style="western"><surname>Inkhavilay</surname><given-names>K</given-names></name><name name-style="western"><surname>James</surname><given-names>SW</given-names></name></person-group> (<year>2018</year>) <article-title>Nine new species of the <italic><tp:taxon-name><tp:taxon-name-part taxon-name-part-type="genus"/><tp:taxon-name-part taxon-name-part-type="species">aeruginosus</tp:taxon-name-part></tp:taxon-name></italic>-group in <italic><tp:taxon-name><tp:taxon-name-part taxon-name-part-type="genus">Amynthas</tp:taxon-name-part></tp:taxon-name></italic> (<tp:taxon-name><tp:taxon-name-part taxon-name-part-type="class">Clitellata</tp:taxon-name-part></tp:taxon-name>: <tp:taxon-name><tp:taxon-name-part taxon-name-part-type="family">Megascolecidae</tp:taxon-name-part></tp:taxon-name>) from Nam Et-Phouley National protected Area, Laos.</article-title><source>Zootaxa</source><volume>4496</volume>(<issue>1</issue>): <fpage>238</fpage>–<lpage>250</lpage>. <ext-link xlink:type="simple" ext-link-type="doi" xlink:href="10.11646/zootaxa.4496.1.19">https://doi.org/10.11646/zootaxa.4496.1.19</ext-link></mixed-citation></ref></ref-list></tp:taxon-treatment>
